# Supplementary material for: MAPPER: An Open-Source, High-Dimensional Image Analysis Pipeline Unmasks Differential Regulation of Drosophila Wing Features
Source: Front Genet. 2022 Apr 11;13:869719. doi: 10.3389/fgene.2022.869719 (PMC9035675; doi:10.3389/fgene.2022.869719)
Supplement: Supplementary file 1 [file DataSheet4.CSV]

Filename	Genotype	MAPPER Trichome	FIJI Trichome
'1346 x 1194 Sample 1.tif'	1	168	238
'1346 x 1194 Sample 10.tif'	1	154	234
'1346 x 1194 Sample 11.tif'	1	163	242
'1346 x 1194 Sample 12.tif'	1	151	211
'1346 x 1194 Sample 13.tif'	1	146	223
'1346 x 1194 Sample 14.tif'	1	160	207
'1346 x 1194 Sample 15.tif'	1	161	239
'1346 x 1194 Sample 16.tif'	1	162	197
'1346 x 1194 Sample 17.tif'	1	147	217
'1346 x 1194 Sample 2.tif'	1	143	204
'1346 x 1194 Sample 3.tif'	1	156	156
'1346 x 1194 Sample 4.tif'	1	156	238
'1346 x 1194 Sample 5.tif'	1	148	182
'1346 x 1194 Sample 6.tif'	1	157	176
'1346 x 1194 Sample 7.tif'	1	144	213
'1346 x 1194 Sample 8.tif'	1	148	239
'1346 x 1194 Sample 9.tif'	1	151	234
'1346 x 2293 Disc1_4x.tif'	2	151	188
'1346 x 2293 Disc2_4x.tif'	2	167	214
'1346 x 2293 Disc3_4x.tif'	2	153	144
'1346 x 2293 Disc4_4x.tif'	2	164	181
'1346 x 2293 Disc5_4x.tif'	2	156	187
'1346 x 2293 Disc6_4x.tif'	2	141	149
'1346 x 2293 Disc7_4x.tif'	2	162	214
'1346 x 2293 Disc8_4x.tif'	2	171	224
'1346 x 2293 Disc9_4x.tif'	2	179	198
'1346 x 2293 Sample 1.tif'	2	165	189
'1346 x 2293 Sample 10.tif'	2	183	236
'1346 x 2293 Sample 12.tif'	2	160	196
'1346 x 2293 Sample 13.tif'	2	170	207
'1346 x 2293 Sample 14.tif'	2	152	200
'1346 x 2293 Sample 15.tif'	2	170	226
'1346 x 2293 Sample 16.tif'	2	155	228
'1346 x 2293 Sample 17.tif'	2	160	161
'1346 x 2293 Sample 2.tif'	2	155	177
'1346 x 2293 Sample 3.tif'	2	164	192
'1346 x 2293 Sample 4.tif'	2	189	243
'1346 x 2293 Sample 5.tif'	2	168	188
'1346 x 2293 Sample 6.tif'	2	166	177
'1346 x 2293 Sample 7.tif'	2	186	223
'1346 x 2293 Sample 8.tif'	2	162	210
'1346 x 2293 Sample 9.tif'	2	171	218
'2021_10_22 1346 x 2294 Sample 1.tif'	3	165	237
'2021_10_22 1346 x 2294 Sample 2.tif'	3	132	243
'2021_10_22 1346 x 2294 Sample 3.tif'	3	158	259
'2021_10_22 1346 x 2294 Sample 4.tif'	3	137	235
'2021_10_22 1346 x 2294 Sample 5.tif'	3	187	252
