# Supplementary material for: MAPPER: An Open-Source, High-Dimensional Image Analysis Pipeline Unmasks Differential Regulation of Drosophila Wing Features
Source: Front Genet. 2022 Apr 11;13:869719. doi: 10.3389/fgene.2022.869719 (PMC9035675; doi:10.3389/fgene.2022.869719)
Supplement: Supplementary file 2 [file DataSheet6.CSV]

Filename	auto	manual
'samw_F_L_oly_4X_12.TIF'	38	39
'samw_F_L_oly_4X_13.TIF'	34	36
'samw_F_L_oly_4X_14.TIF'	45	47
'samw_F_L_oly_4X_16.TIF'	44	47
'samw_F_L_oly_4X_17.TIF'	46	49
'samw_F_L_oly_4X_18.TIF'	39	40
'samw_F_L_oly_4X_19.TIF'	44	47
'samw_F_L_oly_4X_20.TIF'	39	41
'samw_F_L_oly_4X_21.TIF'	40	40
'samw_F_L_oly_4X_22.TIF'	37	38
'samw_F_L_oly_4X_23.TIF'	50	51
'samw_F_L_oly_4X_26.TIF'	40	43
'samw_F_L_oly_4X_27.TIF'	42	43
'samw_F_L_oly_4X_28.TIF'	40	43
'samw_F_L_oly_4X_29.TIF'	41	42
'samw_F_L_oly_4X_30.TIF'	40	42
'samw_F_L_oly_4X_31.TIF'	41	42
'samw_F_L_oly_4X_34.TIF'	41	43
'samw_F_L_oly_4X_35.TIF'	46	50
'samw_F_L_oly_4X_36.TIF'	40	41
'samw_F_L_oly_4X_37.TIF'	44	46
'samw_F_L_oly_4X_38.TIF'	40	41
'samw_F_L_oly_4X_39.TIF'	41	42
'samw_F_L_oly_4X_40.TIF'	43	45
'samw_F_L_oly_4X_41.TIF'	48	51
'samw_F_L_oly_4X_43.TIF'	40	41
'samw_F_L_oly_4X_44.TIF'	42	42
'samw_F_L_oly_4X_45.TIF'	42	43
'samw_F_L_oly_4X_46.TIF'	45	46
'samw_F_L_oly_4X_47.TIF'	41	41
'samw_F_L_oly_4X_49.TIF'	43	43
'samw_F_L_oly_4X_50.TIF'	46	47
'samw_F_L_oly_4X_52.TIF'	47	48
'samw_F_L_oly_4X_53.TIF'	43	46
'samw_F_L_oly_4X_55.TIF'	42	42
'samw_F_L_oly_4X_56.TIF'	36	36
'samw_F_L_oly_4X_57.TIF'	44	45
'samw_F_L_oly_4X_59.TIF'	35	37
'samw_F_L_oly_4X_60.TIF'	39	39
'samw_F_L_oly_4X_61.TIF'	42	44
'samw_F_L_oly_4X_62.TIF'	42	45
'samw_F_L_oly_4X_64.TIF'	42	43
'samw_F_L_oly_4X_66.TIF'	40	42
'samw_F_L_oly_4X_67.TIF'	48	48
'samw_F_L_oly_4X_68.TIF'	48	48
'samw_F_L_oly_4X_69.TIF'	41	43
'samw_F_L_oly_4X_78.TIF'	46	48
'samw_F_L_oly_4X_79.TIF'	45	48
'samw_F_L_oly_4X_80.TIF'	36	36
'samw_F_L_oly_4X_81.TIF'	41	41
