# Supplementary material for: MAPPER: An Open-Source, High-Dimensional Image Analysis Pipeline Unmasks Differential Regulation of Drosophila Wing Features
Source: Front Genet. 2022 Apr 11;13:869719. doi: 10.3389/fgene.2022.869719 (PMC9035675; doi:10.3389/fgene.2022.869719)
Supplement: Supplementary file 9 [file DataSheet11.CSV]

Filename	Genotype	MAPPER area	FIJI area
'1346 x 1194 Sample 1'	1	1.144472271	1.132427903
'1346 x 1194 Sample 10'	1	1.179497141	1.177578932
'1346 x 1194 Sample 11'	1	1.117222583	1.111950431
'1346 x 1194 Sample 12'	1	1.179096539	1.175406325
'1346 x 1194 Sample 13'	1	1.142749976	1.135632717
'1346 x 1194 Sample 14'	1	1.159768238	1.16145252
'1346 x 1194 Sample 15'	1	1.10526009	1.103836054
'1346 x 1194 Sample 16'	1	1.120073581	1.116316112
'1346 x 1194 Sample 17'	1	1.134100489	1.132904532
'1346 x 1194 Sample 2'	1	1.091206866	1.09822763
'1346 x 1194 Sample 3'	1	1.096730491	1.10537413
'1346 x 1194 Sample 4'	1	1.13338116	1.138641616
'1346 x 1194 Sample 5'	1	1.130322551	1.12689843
'1346 x 1194 Sample 6'	1	1.074290947	1.070694304
'1346 x 1194 Sample 7'	1	1.101385658	1.101675144
'1346 x 1194 Sample 8'	1	1.162370687	1.160060648
'1346 x 1194 Sample 9'	1	1.173736664	1.170236516
'1346 x 2293 Disc1_4x'	2	1.403360389	1.396801633
'1346 x 2293 Disc2_4x'	2	1.443999531	1.443113528
'1346 x 2293 Disc3_4x'	2	1.436934905	1.435013771
'1346 x 2293 Disc4_4x'	2	1.520216197	1.518034819
'1346 x 2293 Disc5_4x'	2	1.39697123	1.39302662
'1346 x 2293 Disc6_4x'	2	1.424030852	1.414711745
'1346 x 2293 Disc7_4x'	2	1.408553591	1.410185238
'1346 x 2293 Disc8_4x'	2	1.511584254	1.502835347
'1346 x 2293 Disc9_4x'	2	1.526140424	1.525540983
'1346 x 2293 Sample 1'	2	1.487904892	1.470690716
'1346 x 2293 Sample 10'	2	1.509654348	1.507744911
'1346 x 2293 Sample 12'	2	1.483577224	1.47936652
'1346 x 2293 Sample 13'	2	1.477948332	1.474334144
'1346 x 2293 Sample 14'	2	1.452926808	1.44228016
'1346 x 2293 Sample 15'	2	1.474875103	1.472822384
'1346 x 2293 Sample 16'	2	1.475164589	1.471445133
'1346 x 2293 Sample 17'	2	1.488159289	1.480682365
'1346 x 2293 Sample 2'	2	1.424802814	1.414936901
'1346 x 2293 Sample 3'	2	1.489937142	1.482080085
'1346 x 2293 Sample 4'	2	1.437320886	1.432083823
'1346 x 2293 Sample 5'	2	1.420565793	1.420062848
'1346 x 2293 Sample 6'	2	1.453128571	1.442119334
'1346 x 2293 Sample 7'	2	1.458400723	1.454242653
'1346 x 2293 Sample 8'	2	1.507516831	1.495902306
'1346 x 2293 Sample 9'	2	1.440549093	1.440113402
'2021_10_22 1346 x 2294 Sample 1'	3	0.666762054	0.669686154
'2021_10_22 1346 x 2294 Sample 2'	3	0.64271718	0.64014982
'2021_10_22 1346 x 2294 Sample 3'	3	0.669893765	0.666194779
'2021_10_22 1346 x 2294 Sample 4'	3	0.639398327	0.637240341
'2021_10_22 1346 x 2294 Sample 5'	3	0.659861178	0.656790873
