# Supplementary material for: MAPPER: An Open-Source, High-Dimensional Image Analysis Pipeline Unmasks Differential Regulation of Drosophila Wing Features
Source: Front Genet. 2022 Apr 11;13:869719. doi: 10.3389/fgene.2022.869719 (PMC9035675; doi:10.3389/fgene.2022.869719)
Supplement: Supplementary file 12 [file DataSheet8.CSV]

Wing name	Genotype	Intervein area_1	Intervein area_2	Intervein area_3	Intervein area_4	Intervein area_5	Intervein area_6	Intervein area_7	Intervein area_8	Intervein area_9	Intervein area_10	Intervein trichome count_1	Intervein trichome count_2	Intervein trichome count_3	Intervein trichome count_4	Intervein trichome count_5	Intervein trichome count_6	Intervein trichome count_7	Intervein trichome count_8	Intervein trichome count_9	Intervein trichome count_10	Total wing area	Total trichome density	AP axis	PD axis	d(L3-L4)
samw_F_L_oly_4X_12	1	0.222112	0.383456	0.029676	0.4174	0.126176	0.461328	0.524496	0	0	0	1016	1935	158	2142	640	2519	2874	0	0	0	2.415584	5212.866411	1.238342441	2.138116227	0.248845333
samw_F_L_oly_4X_13	1	0.204548	0.37488	0.022376	0.414136	0.119636	0.458308	0.507828	0	0	0	839	1814	103	2036	606	2328	2624	0	0	0	2.338424	4924.556742	1.243697712	2.074222023	0.265699078
samw_F_L_oly_4X_14	1	0.197208	0.359524	0.024544	0.398804	0.109652	0.450096	0.48772	0	0	0	924	1851	129	2135	591	2570	2796	0	0	0	2.268828	5423.299473	1.222620137	2.065933445	0.253432437
samw_F_L_oly_4X_16	1	0.200804	0.374716	0.0226	0.403636	0.111456	0.444616	0.491968	0	0	0	933	2044	121	2205	568	2498	2716	0	0	0	2.279496	5407.855221	1.216973295	2.062047526	0.258565272
samw_F_L_oly_4X_17	1	0.192028	0.3427	0.023472	0.38082	0.107068	0.424392	0.462464	0	0	0	912	1810	127	2007	583	2430	2611	0	0	0	2.16488	5421.78149	1.19772117	2.010732205	0.250008
samw_F_L_oly_4X_18	1	0.210188	0.370912	0.027088	0.40934	0.121988	0.449556	0.514648	0	0	0	994	1922	144	2154	629	2542	2902	0	0	0	2.354276	5365.257734	1.23199026	2.113024846	0.262967679
samw_F_L_oly_4X_19	1	0.224496	0.37974	0.027848	0.416576	0.11948	0.459728	0.547704	0	0	0	1022	1968	159	2180	607	2633	3026	0	0	0	2.422676	5329.632851	1.243170141	2.131220308	0.248845333
samw_F_L_oly_4X_20	1	0.223572	0.39626	0.029052	0.43702	0.128272	0.486948	0.55122	0	0	0	1019	2030	160	2279	663	2678	3061	0	0	0	2.506656	5278.944957	1.260869541	2.177209682	0.2596151
samw_F_L_oly_4X_21	1	0.197884	0.353472	0.024088	0.385016	0.11156	0.427228	0.479028	0	0	0	963	1865	143	2101	597	2539	2687	0	0	0	2.215932	5507.320515	1.19535936	2.040229889	0.255264569
samw_F_L_oly_4X_22	1	0.211192	0.368356	0.026508	0.415404	0.116752	0.448588	0.499828	0	0	0	1001	1965	154	2293	648	2599	2813	0	0	0	2.331592	5498.344698	1.241431432	2.097859147	0.261357992
samw_F_L_oly_4X_23	1	0.193164	0.350044	0.025232	0.384068	0.110648	0.42412	0.474856	0	0	0	923	1911	141	2123	599	2402	2820	0	0	0	2.18354	5564.865157	1.189193004	2.040030637	0.251849161
samw_F_L_oly_4X_24	1	0.228028	0.394076	0.029204	0.428476	0.128924	0.469964	0.564676	0	0	0	1046	2106	165	2244	694	2668	3053	0	0	0	2.492496	5338.449496	1.270464482	2.143185713	0.278179798
samw_F_L_oly_4X_25	1	0.21954	0.37302	0.028	0.421896	0.128608	0.467744	0.574452	0	0	0	1030	1915	154	2220	655	2573	3085	0	0	0	2.45842	5255.595818	1.255710158	2.136747294	0.258712195
samw_F_L_oly_4X_26	1	0.193388	0.349836	0.0234	0.391548	0.11512	0.425416	0.487872	0	0	0	885	1919	121	2034	625	2390	2796	0	0	0	2.214784	5421.377443	1.203970099	2.031427577	0.253432437
samw_F_L_oly_4X_27	1	0.207064	0.348508	0.024708	0.378644	0.11208	0.423356	0.485032	0	0	0	981	1872	129	2040	605	2489	2724	0	0	0	2.210968	5476.429126	1.191872476	2.061494603	0.234350165
samw_F_L_oly_4X_28	1	0.197252	0.351864	0.026012	0.3856	0.108324	0.430904	0.462288	0	0	0	905	1848	153	2038	551	2489	2621	0	0	0	2.201944	5404.526654	1.194294771	2.064029312	0.252174543
samw_F_L_oly_4X_29	1	0.216064	0.37222	0.028124	0.41582	0.121772	0.456604	0.54002	0	0	0	992	1963	166	2209	614	2550	3048	0	0	0	2.396372	5366.814469	1.218400591	2.135049648	0.254243977
samw_F_L_oly_4X_30	1	0.22182	0.375648	0.026772	0.416804	0.121784	0.453768	0.503884	0	0	0	1004	1961	153	2210	659	2582	2759	0	0	0	2.38214	5342.186675	1.250639836	2.133797788	0.272249885
samw_F_L_oly_4X_31	1	0.21362	0.367352	0.025964	0.40974	0.115052	0.47042	0.505448	0	0	0	983	1892	137	2180	580	2606	2813	0	0	0	2.346568	5309.841165	1.232993106	2.107240138	0.255624725
samw_F_L_oly_4X_32	1	0.242148	0.39664	0.030868	0.442336	0.127956	0.487824	0.56682	0	0	0	1139	2037	164	2335	660	2658	3097	0	0	0	2.553352	5268.910551	1.27763062	2.207173985	0.274961816
samw_F_L_oly_4X_33	1	0.227584	0.393748	0.028488	0.439728	0.1339	0.482468	0.556928	0	0	0	1043	1975	154	2280	707	2624	3026	0	0	0	2.514376	5218.654048	1.284749003	2.184835463	0.252174543
samw_F_L_oly_4X_34	1	0.1997	0.347684	0.026876	0.404348	0.113168	0.432632	0.488456	0	0	0	920	1831	151	2188	602	2531	2815	0	0	0	2.248536	5483.728657	1.21526458	2.063090158	0.254031494
samw_F_L_oly_4X_35	1	0.193424	0.340048	0.023128	0.376236	0.106388	0.425524	0.4672	0	0	0	949	1859	137	2049	574	2487	2722	0	0	0	2.164844	5578.307491	1.19507322	2.012260917	0.237697286
samw_F_L_oly_4X_36	1	0.245644	0.414156	0.031452	0.461724	0.143796	0.499332	0.582032	0	0	0	1118	2157	170	2477	749	2711	3014	0	0	0	2.649672	5212.485745	1.309564813	2.241100176	0.264801813
samw_F_L_oly_4X_37	1	0.236008	0.399424	0.027896	0.443104	0.130048	0.490204	0.559964	0	0	0	1049	2092	154	2284	680	2738	3103	0	0	0	2.548568	5291.588386	1.292818626	2.19295326	0.262206026
samw_F_L_oly_4X_38	1	0.234456	0.393208	0.02814	0.429676	0.129468	0.483092	0.54978	0	0	0	1104	2061	155	2245	677	2608	3018	0	0	0	2.502816	5279.782189	1.273057736	2.177598907	0.265216892
samw_F_L_oly_4X_39	1	0.226232	0.377164	0.02862	0.424268	0.122232	0.474876	0.538868	0	0	0	1064	1940	151	2196	631	2685	2981	0	0	0	2.443844	5313.238393	1.271421252	2.156817331	0.254243977
samw_F_L_oly_4X_40	1	0.21364	0.386116	0.024552	0.428428	0.123688	0.47568	0.534084	0	0	0	962	2003	119	2204	661	2529	2834	0	0	0	2.434688	5174.303399	1.276385522	2.156706981	0.250599282
samw_F_L_oly_4X_41	1	0.21702	0.375844	0.02636	0.403624	0.131044	0.442144	0.537624	0	0	0	1027	1961	150	2137	666	2425	2985	0	0	0	2.37814	5319.96663	1.222713376	2.125028235	0.249230817
samw_F_L_oly_4X_42	1	0.221396	0.39076	0.028148	0.431168	0.12454	0.48156	0.541096	0	0	0	1036	2028	147	2266	654	2611	2965	0	0	0	2.473404	5276.589377	1.276296204	2.151117152	0.264068173
samw_F_L_oly_4X_43	1	0.21052	0.36978	0.025072	0.40682	0.11982	0.458468	0.502968	0	0	0	975	1886	127	2088	646	2642	2768	0	0	0	2.329828	5317.543115	1.237560504	2.097759996	0.241080899
samw_F_L_oly_4X_44	1	0.198652	0.335056	0.022416	0.388916	0.103492	0.416408	0.461208	0	0	0	990	1728	129	2118	552	2307	2660	0	0	0	2.166216	5442.987766	1.198185295	2.042904795	0.248781028
samw_F_L_oly_4X_45	1	0.20456	0.37144	0.026384	0.405596	0.11654	0.454972	0.503972	0	0	0	984	2009	140	2175	629	2601	2885	0	0	0	2.320504	5482.696125	1.240983481	2.103571487	0.264196896
samw_F_L_oly_4X_46	1	0.216788	0.383064	0.0258	0.416376	0.119864	0.460824	0.528332	0	0	0	1018	2031	145	2209	654	2503	2927	0	0	0	2.394644	5340.187667	1.254039872	2.135394109	0.264847126
samw_F_L_oly_4X_47	1	0.195872	0.3548	0.023432	0.384672	0.106864	0.422768	0.449376	0	0	0	945	1825	132	2070	563	2456	2608	0	0	0	2.171576	5469.649868	1.197390496	2.019783157	0.254243977
samw_F_L_oly_4X_49	1	0.214092	0.36534	0.025968	0.412856	0.12528	0.464008	0.520208	0	0	0	984	1938	148	2185	670	2692	2897	0	0	0	2.370216	5411.344931	1.236462697	2.124041431	0.249551598
samw_F_L_oly_4X_50	1	0.22216	0.38448	0.029564	0.428444	0.124504	0.4747	0.529544	0	0	0	1008	2079	158	2250	651	2615	2870	0	0	0	2.444868	5302.736031	1.253425706	2.16461567	0.255812431
samw_F_L_oly_4X_51	1	0.218244	0.386528	0.029852	0.4225	0.1281	0.46486	0.533084	0	0	0	1005	2041	165	2262	682	2561	2951	0	0	0	2.438756	5344.068803	1.248924337	2.134208284	0.266308092
samw_F_L_oly_4X_52	1	0.20956	0.377496	0.02466	0.416144	0.120368	0.45858	0.488032	0	0	0	981	2026	133	2218	670	2672	2807	0	0	0	2.346328	5493.020947	1.248925939	2.118074833	0.27840977
samw_F_L_oly_4X_53	1	0.206308	0.360012	0.024152	0.400256	0.111384	0.443716	0.498652	0	0	0	964	1860	126	2125	596	2513	2779	0	0	0	2.281584	5362.2437	1.23379739	2.062379451	0.263856021
samw_F_L_oly_4X_54	1	0.21698	0.375296	0.028552	0.418208	0.120168	0.4774	0.508564	0	0	0	1040	2016	176	2181	642	2707	2918	0	0	0	2.387444	5444.795	1.265273093	2.122342574	0.251849161
samw_F_L_oly_4X_55	1	0.198432	0.363676	0.024204	0.39786	0.11266	0.448752	0.478168	0	0	0	922	1892	122	2156	584	2585	2626	0	0	0	2.260748	5379.611731	1.231462545	2.051115794	0.257720779
samw_F_L_oly_4X_56	1	0.216092	0.372252	0.02744	0.41684	0.116824	0.462356	0.5224	0	0	0	1007	1934	151	2198	613	2617	2900	0	0	0	2.378904	5350.941147	1.232551824	2.126590699	0.266660833
samw_F_L_oly_4X_57	1	0.211612	0.379936	0.0241	0.43808	0.11876	0.476308	0.5182	0	0	0	992	1993	135	2305	626	2628	2825	0	0	0	2.413288	5308.731534	1.257584987	2.138445463	0.270007407
samw_F_L_oly_4X_58	1	0.222332	0.372824	0.025976	0.419296	0.132336	0.465288	0.547908	0	0	0	1047	1964	153	2264	713	2613	3076	0	0	0	2.4311	5411.809914	1.266105841	2.122559304	0.258154992
samw_F_L_oly_4X_59	1	0.208472	0.363656	0.025388	0.409496	0.117796	0.439888	0.521632	0	0	0	950	1914	132	2035	611	2408	2933	0	0	0	2.339556	5264.272924	1.219509738	2.124245278	0.258503385
samw_F_L_oly_4X_60	1	0.187664	0.336524	0.021868	0.377736	0.100476	0.416576	0.446064	0	0	0	903	1747	123	2076	526	2336	2546	0	0	0	2.110812	5435.877107	1.181988156	1.990369312	0.248965861
samw_F_L_oly_4X_61	1	0.186856	0.340336	0.0236	0.37424	0.100012	0.401376	0.441172	0	0	0	905	1845	138	2086	538	2344	2529	0	0	0	2.109524	5560.63637	1.171723517	2.018060951	0.261090023
samw_F_L_oly_4X_62	1	0.204196	0.354304	0.025036	0.395064	0.10946	0.426004	0.489448	0	0	0	957	1869	132	2087	585	2547	2772	0	0	0	2.23628	5464.903629	1.193170566	2.061848928	0.25225384
samw_F_L_oly_4X_64	1	0.235032	0.387968	0.03098	0.431652	0.122384	0.475576	0.543108	0	0	0	1089	2007	170	2286	647	2632	3070	0	0	0	2.482948	5344.680469	1.266909626	2.154240702	0.250319795
samw_F_L_oly_4X_67	1	0.213796	0.359024	0.024828	0.404864	0.117232	0.443376	0.50214	0	0	0	1075	1974	143	2224	610	2550	2858	0	0	0	2.306156	5536.348934	1.233661218	2.114507271	0.239733185
samw_F_L_oly_4X_68	1	0.214076	0.370948	0.02416	0.41446	0.122048	0.46326	0.501756	0	0	0	1000	1978	124	2290	654	2645	2839	0	0	0	2.348872	5462.622021	1.24106406	2.133813956	0.246260025
samw_F_L_oly_4X_69	1	0.2208	0.377576	0.024876	0.42044	0.124508	0.474924	0.541332	0	0	0	1030	1941	129	2190	644	2639	2943	0	0	0	2.44388	5271.793069	1.259768233	2.166449861	0.262366156
samw_F_L_oly_4X_78	1	0.220132	0.363188	0.027216	0.414788	0.118168	0.463828	0.51004	0	0	0	1009	1827	139	2165	594	2464	2822	0	0	0	2.361532	5204.594401	1.243083264	2.118180351	0.262206026
samw_F_L_oly_4X_79	1	0.227552	0.387176	0.029556	0.422508	0.124108	0.475196	0.517568	0	0	0	1009	1956	147	2194	610	2481	2751	0	0	0	2.444008	5105.181017	1.274715655	2.162811596	0.257029181
samw_F_L_oly_4X_80	1	0.220924	0.380724	0.0273	0.424408	0.124808	0.47472	0.533116	0	0	0	1032	2031	144	2223	640	2626	3023	0	0	0	2.428868	5360.933211	1.24890512	2.14248944	0.254636997
samw_F_L_oly_4X_81	1	0.159116	0.304804	0.020028	0.335872	0.08706	0.3736	0.37916	0	0	0	763	1668	118	1867	489	2172	2166	0	0	0	1.879612	5569.280085	1.098313252	1.889562119	0.246130047
samw_F_L_oly_4X_82	1	0.217056	0.378584	0.027824	0.421548	0.124376	0.459808	0.541348	0	0	0	972	1964	160	2270	651	2684	3050	0	0	0	2.414236	5413.850168	1.238568529	2.131142651	0.249230817
samw_F_L_oly_4X_84	1	0.210872	0.372928	0.025508	0.408684	0.118232	0.448964	0.523572	0	0	0	988	1927	134	2116	607	2448	3043	0	0	0	2.354548	5341.05351	1.232366829	2.108273464	0.253692728
samw_F_L_oly_4X_85	1	0.14572	0.271648	0.017864	0.300096	0.07924	0.330652	0.35082	0	0	0	692	1467	105	1681	435	1953	2065	0	0	0	1.706804	5613.48627	1.040148066	1.787251801	0.230763949
samw_F_L_oly_4X_86	1	0.17466	0.320412	0.020964	0.347644	0.09368	0.379704	0.396284	0	0	0	851	1728	124	1926	532	2236	2323	0	0	0	1.953732	5607.644858	1.139097889	1.917761716	0.251602862
samw_F_L_oly_4X_87	1	0.227	0.378532	0.027404	0.42358	0.120328	0.457604	0.536216	0	0	0	1048	2001	143	2247	624	2528	3039	0	0	0	2.416092	5357.807565	1.250921261	2.136298902	0.254275441
samw_F_L_oly_4X_88	1	0.190564	0.341988	0.02118	0.382472	0.101656	0.42936	0.452304	0	0	0	913	1865	123	2138	579	2580	2668	0	0	0	2.153772	5660.778401	1.196528311	2.013993297	0.243261177
samw_F_L_oly_4X_89	1	0.202472	0.309824	0.048816	0.393232	0.111972	0.434324	0.47822	0	0	0	942	1661	238	2130	596	2509	2640	0	0	0	2.241032	5415.239077	1.22196563	1.637293498	0.253250864
samw_F_L_oly_4X_90	1	0.183548	0.319636	0.022196	0.356572	0.09752	0.392092	0.429868	0	0	0	886	1685	124	1958	544	2273	2569	0	0	0	2.031872	5572.788759	1.150432962	1.953865144	0.250319795
samw_F_L_oly_4X_92	1	0.1843	0.322304	0.02266	0.367324	0.095896	0.397548	0.435952	0	0	0	875	1764	135	2032	524	2349	2549	0	0	0	2.040228	5601.363429	1.160491275	1.972796239	0.242668498
samw_F_L_oly_4X_93	1	0.205536	0.358976	0.025232	0.39082	0.11474	0.44208	0.491748	0	0	0	974	1982	146	2158	614	2604	2892	0	0	0	2.25806	5603.38115	1.208691855	2.063386779	0.255068618
samw_F_L_oly_4X_94	1	0.219668	0.370056	0.025596	0.411916	0.118556	0.447608	0.519956	0	0	0	1001	1974	143	2159	647	2573	2989	0	0	0	2.351472	5434.95748	1.221255092	2.071410148	0.256780062
samw_F_L_oly_4X_95	1	0.205828	0.364008	0.025584	0.406432	0.117856	0.429728	0.488712	0	0	0	971	1951	157	2204	646	2494	2825	0	0	0	2.275976	5518.735636	1.216713606	2.080907735	0.264847126
