# Supplementary material for: MAPPER: An Open-Source, High-Dimensional Image Analysis Pipeline Unmasks Differential Regulation of Drosophila Wing Features
Source: Front Genet. 2022 Apr 11;13:869719. doi: 10.3389/fgene.2022.869719 (PMC9035675; doi:10.3389/fgene.2022.869719)
Supplement: Supplementary file 14 [file DataSheet9.CSV]

Wing name	Genotype	Intervein area_1	Intervein area_2	Intervein area_3	Intervein area_4	Intervein area_5	Intervein area_6	Intervein area_7	Intervein area_8	Intervein area_9	Intervein area_10	Intervein trichome count_1	Intervein trichome count_2	Intervein trichome count_3	Intervein trichome count_4	Intervein trichome count_5	Intervein trichome count_6	Intervein trichome count_7	Intervein trichome count_8	Intervein trichome count_9	Intervein trichome count_10	Total wing area	Total trichome density	AP axis	PD axis	d(L3-L4)
samw_F_L_oly_4X_12	1	0.21908	0.383904	0.03222	0.419	0.130268	0.454932	0.525616	0	0	0	1012	1931	167	2140	656	2496	2879	0	0	0	2.446884	5210.575422	1.233435852	2.158369987	0.246738728
samw_F_L_oly_4X_13	1	0.205408	0.37614	0.026908	0.41432	0.125232	0.441096	0.51686	0	0	0	853	1809	130	2036	622	2253	2675	0	0	0	2.400748	4927.909499	1.234312764	2.128157184	0.263400835
samw_F_L_oly_4X_14	1	0.197804	0.362588	0.02664	0.401212	0.11442	0.445328	0.490868	0	0	0	940	1852	137	2135	612	2547	2791	0	0	0	2.308192	5402.038394	1.225340769	2.087252021	0.252926867
samw_F_L_oly_4X_16	1	0.201152	0.375848	0.024596	0.404464	0.113724	0.43996	0.491556	0	0	0	937	2039	129	2208	578	2478	2702	0	0	0	2.318252	5397.065276	1.209768573	2.0871447	0.261357992
samw_F_L_oly_4X_17	1	0.1943	0.346816	0.025948	0.384736	0.112972	0.420964	0.466056	0	0	0	933	1811	143	2015	601	2406	2636	0	0	0	2.20898	5402.72734	1.196545026	2.036073918	0.247717581
samw_F_L_oly_4X_18	1	0.21144	0.374976	0.028644	0.411436	0.125876	0.445808	0.51634	0	0	0	1002	1919	149	2155	642	2519	2915	0	0	0	2.390824	5344.475342	1.229772337	2.12206244	0.257720779
samw_F_L_oly_4X_19	1	0.220012	0.383832	0.030108	0.420376	0.119056	0.455064	0.551236	0	0	0	1012	1966	171	2183	597	2602	3016	0	0	0	2.43152	5297.556894	1.232423628	2.150052325	0.248128999
samw_F_L_oly_4X_20	1	0.223028	0.397064	0.030704	0.439288	0.129316	0.482312	0.556212	0	0	0	1027	2027	166	2280	657	2641	3092	0	0	0	2.54286	5265.899118	1.259849197	2.18480022	0.254943131
samw_F_L_oly_4X_21	1	0.199452	0.360456	0.025588	0.39046	0.111968	0.423132	0.477916	0	0	0	976	1871	144	2125	599	2503	2690	0	0	0	2.21136	5484.2401	1.189571351	2.043425066	0.250798724
samw_F_L_oly_4X_22	1	0.210316	0.37498	0.028824	0.42182	0.117876	0.444812	0.503984	0	0	0	1004	1975	159	2316	652	2576	2835	0	0	0	2.33188	5477.472781	1.236991512	2.109766338	0.256312309
samw_F_L_oly_4X_23	1	0.19524	0.355504	0.02678	0.38796	0.111744	0.421596	0.4785	0	0	0	948	1913	145	2131	604	2386	2840	0	0	0	2.203432	5546.384912	1.187119202	2.045669817	0.250710989
samw_F_L_oly_4X_24	1	0.22822	0.400244	0.0308	0.43338	0.129928	0.4668	0.57048	0	0	0	1048	2111	163	2250	685	2644	3100	0	0	0	2.492296	5310.52476	1.269116228	2.149224279	0.277308492
samw_F_L_oly_4X_25	1	0.216936	0.381152	0.03062	0.427584	0.130304	0.462656	0.579396	0	0	0	1028	1927	162	2231	654	2544	3110	0	0	0	2.46096	5230.07671	1.242824203	2.14655934	0.256889081
samw_F_L_oly_4X_26	1	0.193172	0.351856	0.024148	0.393116	0.114828	0.420732	0.4834	0	0	0	891	1918	123	2035	620	2363	2759	0	0	0	2.23984	5405.168045	1.199508233	2.044713183	0.247717581
samw_F_L_oly_4X_27	1	0.203096	0.348912	0.025436	0.380548	0.111148	0.417724	0.478476	0	0	0	971	1868	131	2042	595	2460	2683	0	0	0	2.234848	5469.791486	1.191251443	2.062878087	0.230867928
samw_F_L_oly_4X_28	1	0.195736	0.355752	0.026024	0.386632	0.107044	0.426468	0.464628	0	0	0	902	1851	149	2042	538	2478	2629	0	0	0	2.22288	5396.262722	1.193162185	2.049563124	0.251435877
samw_F_L_oly_4X_29	1	0.213772	0.373756	0.029444	0.418752	0.122228	0.451416	0.53678	0	0	0	993	1961	168	2214	610	2521	3014	0	0	0	2.423572	5349.584465	1.225972267	2.127324141	0.255538647
samw_F_L_oly_4X_30	1	0.22104	0.381672	0.028568	0.420868	0.121652	0.448548	0.501528	0	0	0	1012	1963	156	2218	648	2546	2737	0	0	0	2.389268	5311.044524	1.245068673	2.135300681	0.269666461
samw_F_L_oly_4X_31	1	0.21322	0.368896	0.028732	0.411524	0.116308	0.465112	0.505424	0	0	0	989	1889	148	2181	580	2582	2816	0	0	0	2.386056	5302.918241	1.235125905	2.123016957	0.247951608
samw_F_L_oly_4X_32	1	0.241244	0.40404	0.032672	0.4479	0.130176	0.484472	0.567196	0	0	0	1138	2044	168	2347	664	2643	3110	0	0	0	2.550824	5249.382502	1.278056337	2.211016508	0.271116211
samw_F_L_oly_4X_33	1	0.225064	0.395632	0.029084	0.440956	0.133984	0.476436	0.55484	0	0	0	1042	1978	152	2281	698	2596	3015	0	0	0	2.540204	5213.661726	1.27055421	2.172454833	0.254778335
samw_F_L_oly_4X_34	1	0.19734	0.34818	0.028036	0.405708	0.113916	0.427828	0.491036	0	0	0	922	1823	155	2188	595	2503	2824	0	0	0	2.280252	5472.047331	1.208731567	2.066843487	0.251435877
samw_F_L_oly_4X_35	1	0.193224	0.34272	0.023908	0.379264	0.108688	0.421216	0.469664	0	0	0	953	1856	139	2060	576	2460	2736	0	0	0	2.189356	5560.472981	1.183697597	2.022699681	0.232912001
samw_F_L_oly_4X_36	1	0.24318	0.421072	0.031148	0.466608	0	0.000392	0	0	0	0	1110	2169	162	2484	0	1	0	0	0	0	2.62784	5171.86251	0	0	0
samw_F_L_oly_4X_37	1	0.238196	0	0.029384	0	0.129716	0.000628	0.553484	0	0.859264	0	1074	0	153	0	670	1	3046	0	4407	0	2.540952	5247.247003	0	0	0
samw_F_L_oly_4X_38	1	0.231996	0.398052	0.03028	0.433924	0.131016	0.477636	0.555604	0	0	0	1102	2062	162	2249	668	2573	3031	0	0	0	2.506756	5245.498356	1.257454572	2.197486746	0.262640439
samw_F_L_oly_4X_39	1	0.226084	0.383904	0.0303	0.429324	0.122176	0.469204	0.5381	0	0	0	1070	1951	152	2199	631	2645	2958	0	0	0	2.441008	5277.632768	1.268075708	2.157388468	0.254778335
samw_F_L_oly_4X_40	1	0.214636	0.392756	0.026804	0.432744	0.124868	0.470112	0.531808	0	0	0	973	2010	123	2212	658	2509	2823	0	0	0	2.438536	5154.695568	1.26489209	2.166684333	0.248965861
samw_F_L_oly_4X_41	1	0.218736	0.384032	0.027792	0.410128	0.132436	0.439336	0.538764	0	0	0	1034	1971	150	2154	664	2417	2970	0	0	0	2.380256	5280.714607	1.218761667	2.134063261	0.25
samw_F_L_oly_4X_42	1	0.220988	0.393288	0.029984	0.433464	0.12618	0.477736	0.539612	0	0	0	1043	2027	151	2273	651	2591	2947	0	0	0	2.500756	5259.646362	1.273891675	2.163907808	0.263150147
samw_F_L_oly_4X_43	1	0.2109	0.372996	0.02722	0.41066	0.122864	0.4543	0.501576	0	0	0	985	1887	137	2091	648	2621	2760	0	0	0	2.368788	5298.221961	1.234220402	2.103335446	0.238075618
samw_F_L_oly_4X_44	1	0.198752	0.333568	0.022916	0.390208	0.10334	0.414512	0.459444	0	0	0	1000	1717	130	2117	543	2291	2630	0	0	0	2.198212	5423.510199	1.189319133	2.025179498	0.247386338
samw_F_L_oly_4X_45	1	0.203024	0.370932	0.026896	0.406136	0.115264	0.450836	0.498868	0	0	0	995	2005	142	2172	616	2580	2855	0	0	0	2.34912	5485.15509	1.22944703	2.096656863	0.261090023
samw_F_L_oly_4X_46	1	0.218832	0.390952	0.027564	0.422364	0.121036	0.456664	0.527816	0	0	0	1033	2039	148	2224	647	2474	2911	0	0	0	2.39732	5300.134674	1.255886938	2.130217829	0.26
samw_F_L_oly_4X_47	1	0.19488	0.356612	0.025444	0.38738	0.106524	0.418288	0.445164	0	0	0	945	1825	142	2075	557	2431	2574	0	0	0	2.192228	5453.67504	1.194631324	2.028974371	0.251849161
samw_F_L_oly_4X_49	1	0.21	0.366572	0.026508	0.41424	0.125072	0.458792	0.517552	0	0	0	973	1938	147	2184	664	2667	2880	0	0	0	2.395	5405.581441	1.232551824	2.112363842	0.247951608
samw_F_L_oly_4X_50	1	0.222328	0.387424	0.030928	0.430116	0.124184	0.470104	0.525504	0	0	0	1020	2078	160	2250	640	2595	2845	0	0	0	2.470952	5289.903898	1.25178912	2.162822693	0.251340407
samw_F_L_oly_4X_51	1	0.2197	0.389636	0.032036	0.425276	0.130096	0.460236	0.531608	0	0	0	1015	2039	172	2266	680	2531	2939	0	0	0	2.46598	5319.41142	1.248270804	2.143951958	0.2638257
samw_F_L_oly_4X_52	1	0.209548	0.38134	0.025584	0.41764	0.120324	0.453852	0.489844	0	0	0	987	2026	138	2217	663	2650	2826	0	0	0	2.369348	5484.402316	1.253725648	2.11568665	0.276007246
samw_F_L_oly_4X_53	1	0.206164	0.363796	0.024752	0.402984	0.113664	0.43988	0.49356	0	0	0	968	1862	127	2129	599	2501	2736	0	0	0	2.302648	5341.353678	1.226587135	2.069808928	0.26037665
samw_F_L_oly_4X_54	1	0.216456	0.381852	0.029452	0.422612	0.120388	0.472856	0.511052	0	0	0	1037	2021	173	2195	644	2674	2932	0	0	0	2.3867	5418.93229	1.260293617	2.130401136	0.247426757
samw_F_L_oly_4X_55	1	0.199624	0.366028	0.025172	0.399448	0.11428	0.445112	0.475872	0	0	0	934	1894	128	2152	584	2559	2615	0	0	0	2.291564	5364.505988	1.237715638	2.063437181	0.250008
samw_F_L_oly_4X_56	1	0.214752	0.3752	0.028516	0.417916	0.118088	0.458376	0.517172	0	0	0	1007	1933	156	2196	611	2598	2853	0	0	0	2.4074	5330.466381	1.229217637	2.125710234	0.263180546
samw_F_L_oly_4X_57	1	0.21044	0.384408	0.024512	0.442872	0.122464	0.473172	0.513572	0	0	0	980	1989	135	2304	625	2603	2769	0	0	0	2.433264	5252.274988	1.252076675	2.143812725	0.26451465
samw_F_L_oly_4X_58	1	0.221888	0.3819	0.026292	0.424368	0.13038	0.461164	0.537248	0	0	0	1041	1977	146	2276	695	2584	2998	0	0	0	2.414236	5366.794306	1.263811695	2.113202546	0.254448423
samw_F_L_oly_4X_59	1	0.210352	0.36604	0.026004	0.412064	0.118092	0.437312	0.518984	0	0	0	968	1919	136	2041	605	2393	2912	0	0	0	2.37258	5253.613475	1.214441435	2.131361302	0.254950976
samw_F_L_oly_4X_60	1	0.187912	0.33924	0.022932	0.380216	0.101508	0.41274	0.442324	0	0	0	911	1750	127	2077	521	2316	2520	0	0	0	2.13596	5417.431601	1.171679137	1.999416415	0.242156974
samw_F_L_oly_4X_61	1	0.184532	0.3415	0.02422	0.376436	0.100072	0.396292	0.432044	0	0	0	904	1840	139	2085	526	2317	2458	0	0	0	2.116784	5535.56258	1.156027681	2.020365561	0.257029181
samw_F_L_oly_4X_62	1	0.204596	0.358424	0.026048	0.398448	0.11072	0.42256	0.48512	0	0	0	965	1871	136	2089	581	2519	2734	0	0	0	2.264268	5431.433819	1.192097311	2.06156882	0.247814447
samw_F_L_oly_4X_64	1	0.230448	0.395336	0.033232	0.436764	0.12352	0.471068	0.539212	0	0	0	1076	2025	176	2304	638	2604	3032	0	0	0	2.484956	5317.144933	1.250921261	2.167293704	0.246981781
samw_F_L_oly_4X_67	1	0.212536	0.36856	0.024772	0.410428	0.117332	0.438108	0.499912	0	0	0	1069	1992	134	2236	603	2513	2830	0	0	0	2.30242	5491.763079	1.22866106	2.106448195	0.239240465
samw_F_L_oly_4X_68	1	0.212988	0.37096	0.023608	0.414612	0.120612	0.45416	0.500044	0	0	0	1007	1975	119	2288	644	2601	2830	0	0	0	2.370608	5466.899128	1.227967426	2.102039486	0.246065032
samw_F_L_oly_4X_69	1	0.217732	0.37796	0.024784	0.419728	0.124492	0.465796	0.534596	0	0	0	1030	1940	127	2187	636	2610	2905	0	0	0	2.46278	5281.540519	1.256423495	2.166779407	0.257899205
samw_F_L_oly_4X_78	1	0.218392	0.366964	0.028688	0.418412	0.118264	0.459416	0.504412	0	0	0	1010	1828	142	2163	590	2444	2786	0	0	0	2.386912	5184.559537	1.234220402	2.113715686	0.258897663
samw_F_L_oly_4X_79	1	0.22618	0.390644	0.030248	0.426276	0.125772	0.469568	0.514268	0	0	0	1018	1955	149	2197	609	2454	2721	0	0	0	2.465492	5086.222535	1.275818169	2.151169449	0.253747906
samw_F_L_oly_4X_80	1	0.216984	0.381116	0.028292	0.4251	0.125236	0.468624	0.526444	0	0	0	1024	2027	148	2220	642	2598	2981	0	0	0	2.456832	5359.619412	1.236938155	2.156940658	0.251872984
samw_F_L_oly_4X_81	1	0.160864	0.308856	0.020824	0.339084	0.089256	0.371076	0.379744	0	0	0	775	1679	118	1872	492	2152	2165	0	0	0	1.90572	5541.700804	1.105196815	1.902318848	0.244008197
samw_F_L_oly_4X_82	1	0.21666	0.38578	0.029452	0.4266	0.124028	0.455456	0.539472	0	0	0	973	1982	162	2286	636	2641	3044	0	0	0	2.411608	5384.284722	1.233418015	2.140288766	0.246981781
samw_F_L_oly_4X_84	1	0.21062	0.376596	0.026264	0.411452	0.11932	0.444492	0.518304	0	0	0	992	1927	138	2123	605	2414	2996	0	0	0	2.378264	5313.120536	1.226849624	2.108882405	0.251077677
samw_F_L_oly_4X_85	1	0.142716	0.270248	0.018208	0.30118	0.079548	0.325104	0.34612	0	0	0	684	1453	105	1680	429	1917	2020	0	0	0	1.720032	5588.204358	1.037367823	1.787062954	0.229930424
samw_F_L_oly_4X_86	1	0.177012	0.325484	0.021848	0.351524	0.095024	0.376472	0.401256	0	0	0	869	1733	124	1942	526	2215	2347	0	0	0	1.973728	5579.256785	1.136797255	1.925364381	0.246333108
samw_F_L_oly_4X_87	1	0.22734	0.385544	0.028908	0.428756	0.121308	0.45378	0.528428	0	0	0	1056	2005	144	2256	615	2499	2989	0	0	0	2.426576	5319.070644	1.232469067	2.133995314	0.250455585
samw_F_L_oly_4X_88	1	0.190816	0.34888	0.022096	0.38714	0.103724	0.427052	0.45088	0	0	0	912	1875	123	2152	578	2564	2643	0	0	0	2.175288	5618.495505	1.19089882	2.030472851	0.240416306
samw_F_L_oly_4X_89	1	0.155288	0.366196	0	0.397252	0.11122	0.045988	0.471344	0	0	0	705	1920	0	2135	584	233	2594	0	0	0	2.2365	5392.712813	0	0	0
samw_F_L_oly_4X_90	1	0.180644	0.317812	0.022904	0.356448	0.09678	0.387848	0.421824	0	0	0	886	1675	130	1952	537	2246	2517	0	0	0	2.049316	5572.61834	1.151459943	1.947241382	0.246260025
samw_F_L_oly_4X_92	1	0.18202	0.322808	0.023744	0.370016	0.096204	0.393928	0.43366	0	0	0	871	1754	139	2031	517	2316	2527	0	0	0	2.06342	5572.383367	1.148929937	1.969357763	0.239240465
samw_F_L_oly_4X_93	1	0.202724	0.359316	0.025452	0.39236	0.113664	0.43846	0.484768	0	0	0	973	1974	145	2160	607	2578	2833	0	0	0	2.277384	5588.21546	1.207592647	2.060936923	0.249230817
samw_F_L_oly_4X_94	1	0.218764	0.376484	0.027156	0.416828	0.119932	0.44464	0.516316	0	0	0	999	1981	145	2169	633	2549	2951	0	0	0	2.367116	5389.789257	1.223544033	2.085081533	0.252483663
samw_F_L_oly_4X_95	1	0.207868	0.372108	0.027332	0.411732	0.120192	0.42668	0.487944	0	0	0	983	1962	162	2218	647	2464	2803	0	0	0	2.301624	5472.146051	1.213342491	2.08693675	0.262366156
