# Supplementary material for: MAPPER: An Open-Source, High-Dimensional Image Analysis Pipeline Unmasks Differential Regulation of Drosophila Wing Features
Source: Front Genet. 2022 Apr 11;13:869719. doi: 10.3389/fgene.2022.869719 (PMC9035675; doi:10.3389/fgene.2022.869719)
Supplement: Supplementary file 17 [file DataSheet3.XLSX]

## Sheet: AreaAnalysis
Drosophila Annanassae								Drosophila Melanogaster								Drosophila Simulans								Drosophila Virilis
Female				Male				Female				Male				Female				Male				Female				Male
FileName	in pixels	in mm2		FileName	in pixels	in mm2		FileName	in pixels	in mm2		FileName	in pixels	in mm2		FileName	in pixels	in mm2		FileName	in pixels	in mm2		FileName	in pixels	in mm2		FileName	in pixels	in mm2
'a.tif'	1366006	5.40409		'a.tif'	1013117	4.00801		'dmf10_1.tif'	1152734	4.56036		'DMM10_1.tif'	1093558	4.32625		'DSF10_1.tif'	1041866	4.12175		'DSM11_2.tif'	749193	2.9639		'DVF10_2.tif'	1206467	4.77293		'DVM10_1.tif'	1239871	4.90508
'a1.tif'	1475012	5.83533		'a1.tif'	1131959	4.47817		'dmf10_2.tif'	1133409	4.4839		'DMM11_1.tif'	1114459	4.40893		'DSF10_2.tif'	1035736	4.0975		'DSM12_2.tif'	878127	3.47398		'DVF13_1.tif'	1326203	5.24662		'DVM10_2.tif'	1175582	4.65074
'a2.tif'	1411070	5.58236		'a2.tif'	1141115	4.51439		'dmf11_1.tif'	1107803	4.3826		'DMM12_1.tif'	1107467	4.38127		'DSF11_1.tif'	1021472	4.04107		'DSM16_1.tif'	811973	3.21226		'DVF13_2.tif'	1395596	5.52115		'DVM11_1.tif'	1517031	6.00156
'b.tif'	1443840	5.71201		'a3.tif'	1137727	4.50099		'dmf13_1.tif'	1310109	5.18295		'DMM12_2.tif'	1124820	4.44992		'DSF11_2.tif'	1028409	4.06851		'DSM19_1.tif'	744305	2.94456		'DVF14_1.tif'	1350290	5.34191		'DVM11_2.tif'	1500795	5.93733
'c.tif'	1288409	5.0971		'a4.tif'	1167735	4.6197		'dmf14_1.tif'	1570655	6.2137		'DMM13_1.tif'	1094427	4.32969		'DSF12_1.tif'	1021351	4.04059		'DSM2_2.tif'	749224	2.96402		'DVF14_2.tif'	1349053	5.33702		'DVM12_1.tif'	1367255	5.40903
'd.tif'	1228084	4.85845		'b.tif'	1033642	4.08921		'dmf16_1.tif'	1381644	5.46595		'DMM13_2.tif'	1091316	4.31738		'DSF12_2.tif'	1023805	4.0503		'DSM3_1.tif'	770065	3.04647		'DVF15_1.tif'	1293330	5.11657		'DVM12_2.tif'	1361678	5.38696
'e.tif'	1491797	5.90173		'c.tif'	1084457	4.29024		'dmf18_1.tif'	1311870	5.18992		'DMM14_1.tif'	1149856	4.54897		'DSF13_2.tif'	1024983	4.05496		'DSM3_2.tif'	800286	3.16603		'DVF16_1.tif'	1344045	5.3172		'DVM13_1.tif'	1490959	5.89841
'f.tif'	1486232	5.87971		'd.tif'	1103190	4.36435		'dmf19_2.tif'	1339858	5.30064		'DMM14_2.tif'	1166237	4.61377		'DSF14_1.tif'	898179	3.5533		'DSM4_1.tif'	737894	2.9192		'DVF16_2.tif'	1319960	5.22192		'DVM13_2.tif'	1501117	5.9386
'g.tif'	1254627	4.96346		'f.tif'	1135923	4.49385		'dmf1_2.tif'	1452792	5.74742		'DMM15_1.tif'	1070333	4.23437		'DSF15_1.tif'	958842	3.79329		'DSM5_1.tif'	794180	3.14187		'DVF17_1.tif'	1209441	4.78469		'DVM14_1.tif'	1582258	6.2596
'i.tif'	1421023	5.62174		'g.tif'	1074168	4.24954		'dmf20_2.tif'	1251882	4.9526		'DMM16_1.tif'	1162669	4.59966		'DSF17_2.tif'	1057606	4.18402		'DSM6_1.tif'	741055	2.9317		'DVF17_2.tif'	1243882	4.92095		'DVM16_1.tif'	1385004	5.47924
'k.tif'	1462323	5.78513		'h.tif'	1070735	4.23596		'dmf2_1.tif'	1356702	5.36728		'DMM16_2.tif'	1144994	4.52973		'DSF1_1.tif'	1008754	3.99075		'DSM6_2.tif'	798118	3.15745		'DVF18_1.tif'	1478960	5.85094		'DVM16_2.tif'	1340283	5.30232
'l.tif'	1469610	5.81395		'i.tif'	1128800	4.46567		'dmf3_2.tif'	1461598	5.78226		'DMM17_1.tif'	1133322	4.48356		'DSF20_1.tif'	956322	3.78333		'DSM8_1.tif'	837990	3.31519		'DVF19_1.tif'	1231851	4.87335		'DVM17_1.tif'	1399878	5.53809
'm.tif'	1390836	5.50232		'j.tif'	1124862	4.45009		'dmf4_1.tif'	1427228	5.64629		'DMM18_1.tif'	1090963	4.31598		'DSF20_2.tif'	886448	3.5069		'DSM9_1.tif'	826692	3.27049		'DVF19_2.tif'	1199946	4.74713		'DVM18_1.tif'	1411642	5.58463
'n.tif'	1385148	5.47981		'k.tif'	1089577	4.3105		'dmf4_2.tif'	1459600	5.77435		'DMM19_2.tif'	1103164	4.36425		'DSF2_1.tif'	1108499	4.38536						'DVF20_1.tif'	1391314	5.50421		'DVM19_1.tif'	1686809	6.67322
'o.tif'	1246929	4.933		'l.tif'	1226006	4.85023		'dmf5_2.tif'	1240281	4.9067		'DMM1_1.tif'	1026326	4.06027		'DSF5_1.tif'	936035	3.70307						'DVF20_2.tif'	1429594	5.65565		'DVM19_2.tif'	1650249	6.52858
'p.tif'	1355241	5.3615		'm.tif'	1120584	4.43317		'dmf6_2.tif'	1495282	5.91552		'DMM1_2.tif'	1000885	3.95962		'DSF5_2.tif'	945355	3.73994						'DVF4_1.tif'	1423189	5.63031		'DVM1_1.tif'	1269801	5.02349
'q.tif'	1364472	5.39802		'n.tif'	1110069	4.39157		'dmf7_2.tif'	1570691	6.21384		'DMM20_2.tif'	1282552	5.07393		'DSF6_1.tif'	839435	3.32091						'DVF6_1.tif'	1411942	5.58581		'DVM1_2.tif'	1266079	5.00876
's.tif'	1473669	5.83001		'o.tif'	1031338	4.0801		'dmf8_1.tif'	1435989	5.68095		'DMM2_2.tif'	1163013	4.60102		'DSF7_2.tif'	934496	3.69698						'DVF6_2.tif'	1382448	5.46913		'DVM20_1.tif'	1413881	5.59348
't.tif'	1260051	4.98491		'p.tif'	1031565	4.081		'dmf8_2.tif'	1433101	5.66952		'DMM3_1.tif'	1109602	4.38972		'DSF8_2.tif'	890053	3.52116						'DVF7_1.tif'	1409035	5.57431		'DVM20_2.tif'	1430723	5.66011
'v.tif'	1435026	5.67714		'q.tif'	1020892	4.03877						'DMM5_1.tif'	1090795	4.31532										'DVF7_2.tif'	1421114	5.6221		'DVM2_2.tif'	1326601	5.24819
'w.tif'	1351431	5.34642		'r.tif'	1001540	3.96221						'DMM5_2.tif'	1073269	4.24598										'DVF8_2.tif'	1047355	4.14346		'DVM3_1.tif'	1414264	5.595
'y.tif'	1464826	5.79503		's.tif'	1167258	4.61781						'DMM6_1.tif'	1099201	4.34857														'DVM3_2.tif'	1453486	5.75017
'z.tif'	1490083	5.89495		'v.tif'	1058066	4.18584						'DMM6_2.tif'	1075826	4.2561				3.87651				3.11593						'DVM4_2.tif'	1471191	5.82021
				'x.tif'	1178754	4.66329						'DMM7_1.tif'	1144500	4.52778				0.278991				0.172965				5.2494		'DVM7_1.tif'	1356594	5.36685
				'y.tif'	1108405	4.38498						'DMM9_1.tif'	1142893	4.52142												0.413737		'DVM7_2.tif'	1356523	5.36657
				'z.tif'	1112370	4.40067																						'DVM8_1.tif'	1623705	6.42357
														4.40814														'DVM9_1.tif'	1448714	5.73129
										5.39141				0.211658														'DVM9_2.tif'	1473605	5.82976
		5.50688				4.35232				0.544538
		0.34099				0.223453																								5.63967
																														0.478985
DAF	DMF	DSF	DVF	DAM	DMM	DSM	DVM
5.40409	4.56036	4.12175	4.77293	4.00801	4.32625	2.9639	4.90508			5.50688
5.83533	4.4839	4.0975	5.24662	4.47817	4.40893	3.47398	4.65074			5.39141
5.58236	4.3826	4.04107	5.52115	4.51439	4.38127	3.21226	6.00156			3.87651
5.71201	5.18295	4.06851	5.34191	4.50099	4.44992	2.94456	5.93733			5.2494
5.0971	6.2137	4.04059	5.33702	4.6197	4.32969	2.96402	5.40903			4.35232
4.85845	5.46595	4.0503	5.11657	4.08921	4.31738	3.04647	5.38696			4.40814
5.90173	5.18992	4.05496	5.3172	4.29024	4.54897	3.16603	5.89841			3.11593
5.87971	5.30064	3.5533	5.22192	4.36435	4.61377	2.9192	5.9386			5.63967
4.96346	5.74742	3.79329	4.78469	4.49385	4.23437	3.14187	6.2596
5.62174	4.9526	4.18402	4.92095	4.24954	4.59966	2.9317	5.47924
5.78513	5.36728	3.99075	5.85094	4.23596	4.52973	3.15745	5.30232
5.81395	5.78226	3.78333	4.87335	4.46567	4.48356	3.31519	5.53809
5.50232	5.64629	3.5069	4.74713	4.45009	4.31598	3.27049	5.58463
5.47981	5.77435	4.38536	5.50421	4.3105	4.36425		6.67322
4.933	4.9067	3.70307	5.65565	4.85023	4.06027		6.52858
5.3615	5.91552	3.73994	5.63031	4.43317	3.95962		5.02349
5.39802	6.21384	3.32091	5.58581	4.39157	5.07393		5.00876
5.83001	5.68095	3.69698	5.46913	4.0801	4.60102		5.59348
4.98491	5.66952	3.52116	5.57431	4.081	4.38972		5.66011
5.67714			5.6221	4.03877	4.31532		5.24819
5.34642			4.14346	3.96221	4.24598		5.595
5.79503				4.61781	4.34857		5.75017
5.89495				4.18584	4.2561		5.82021
				4.66329	4.52778		5.36685
				4.38498	4.52142		5.36657
				4.40067			6.42357
							5.73129
							5.82976
5.50688	5.39141	3.87651	5.2494	4.35232	4.40814	3.11593	5.63967
0.34099	0.544538	0.278991	0.413737	0.223453	0.211658	0.172965	0.478985
m.tif	dmf2_1	dsf20_1	dvf13_1	k.tif	dmm3_1	dsm5_1	dvm20_2
0.0619207	0.101001	0.0719696	0.078816	0.0513411	0.0480153	0.05551	0.0849313

## Sheet: Long axis analysis male
Virilis (Male)	(in pixels)	in mm		(Simulans male)	(in pixels)	in micrometer		(melanogaster male)	(in pixels)	in micrometer		(Annanesse male)	(in pixels)	in micrometer
'DVM10_1.tif'	1625	3.23212		'DSM11_2.tif'	1233	2.45244			1538	3.05908			1501	2.98549
'DVM10_2.tif'	1633	3.24804		'DSM12_2.tif'	1350	2.68515			1536	3.0551			1508	2.99941
'DVM11_1.tif'	1821	3.62197		'DSM16_1.tif'	1308	2.60161			1571	3.12472			1515	3.01334
'DVM11_2.tif'	1813	3.60606		'DSM19_1.tif'	1309	2.6036			1560	3.10284			1573	3.1287
'DVM12_1.tif'	1693	3.36738		'DSM2_2.tif'	1285	2.55587			1565	3.11279			1454	2.89201
'DVM12_2.tif'	1681	3.34351		'DSM3_1.tif'	1295	2.57576			1488	2.95963			1488	2.95963
'DVM13_1.tif'	1830	3.63987		'DSM3_2.tif'	1301	2.58769			1586	3.15455			1485	2.95366
'DVM13_2.tif'	1821	3.62197		'DSM4_1.tif'	1232	2.45045			1576	3.13466			1479	2.94173
'DVM14_1.tif'	1849	3.67766		'DSM5_1.tif'	1319	2.62349			1561	3.10483			1532	3.04715
'DVM16_1.tif'	1713	3.40716		'DSM6_1.tif'	1291	2.5678			1553	3.08892			1571	3.12472
'DVM16_2.tif'	1715	3.41114		'DSM6_2.tif'	1301	2.58769			1560	3.10284			1626	3.23411
'DVM17_1.tif'	1799	3.57821		'DSM8_1.tif'	1324	2.63344			1552	3.08693			1557	3.09687
'DVM18_1.tif'	1756	3.49268		'DSM9_1.tif'	1317	2.61951			1559	3.10085			1601	3.18439
'DVM19_1.tif'	1907	3.79302							1561	3.10483			1490	2.96361
'DVM19_2.tif'	1886	3.75125				2.58035			1516	3.01532			1533	3.04914
'DVM1_1.tif'	1682	3.3455				0.0660245			1556	3.09488			1587	3.15654
'DVM1_2.tif'	1700	3.3813							1550	3.08295			1545	3.07301
'DVM20_1.tif'	1762	3.50462							1528	3.03919			1516	3.01532
'DVM20_2.tif'	1783	3.54639							1558	3.09886			1476	2.93576
'DVM2_2.tif'	1699	3.37931							1453	2.89002			1588	3.15853
'DVM3_1.tif'	1754	3.48871							1591	3.1645			1576	3.13466
'DVM3_2.tif'	1750	3.48075							1542	3.06704			1542	3.06704
'DVM4_2.tif'	1826	3.63191							1568	3.11875			1554	3.09091
'DVM7_1.tif'	1717	3.41511											1541	3.06505
'DVM7_2.tif'	1718	3.4171								3.08105			1616	3.21422
'DVM8_1.tif'	1921	3.82087								0.0607969
'DVM9_1.tif'	1820	3.61998												3.0594
'DVM9_2.tif'	1836	3.6518												0.0930122
		3.51698
		0.156362
1 pixel = 1.989 um
3.0594	3.47432	3.08105	3.44419	2.58035	2.89366	3.51698	3.41448
0.0930122	0.131824	0.0607969	0.178421	0.0660245	0.108651	0.156362	0.146513
DAF	DMF	DSF	DVF	DAM	DMM	DSM	DVM
3.5981	3.51059	2.90593	3.60208	2.98549	3.05908	2.45244	3.23212
3.59412	3.47478	2.94571	3.58816	2.99941	3.0551	2.68515	3.24804
3.46683	3.43102	3.08295	3.60009	3.01334	3.12472	2.60161	3.62197
3.47478	3.35743	3.04516	3.48871	3.1287	3.10284	2.6036	3.60606
3.53246	3.60805	2.8383	3.48473	2.89201	3.11279	2.55587	3.36738
3.54241	3.64385	2.83035	3.10682	2.95963	2.95963	2.57576	3.34351
3.28981	3.5086	2.65134	3.22616	2.95366	3.15455	2.58769	3.63987
3.61202	3.54042	2.72891	3.22616	2.94173	3.13466	2.45045	3.62197
3.59015	3.59412	2.7488	3.47279	3.04715	3.10483	2.62349	3.67766
3.4529	3.5086	2.91985	3.47876	3.12472	3.08892	2.5678	3.40716
3.40716	3.09289	2.91985	3.33356	3.23411	3.10284	2.58769	3.41114
3.2918	3.05312	2.92184	3.4529	3.09687	3.08693	2.63344	3.57821
3.49666	3.11477	2.96361	3.39721	3.18439	3.10085	2.61951	3.49268
3.51854	3.37931	2.9656	3.36539	2.96361	3.10483		3.79302
3.58816	3.64186	2.92781	3.36937	3.04914	3.01532		3.75125
3.57423	3.48075	2.88604	3.42705	3.15654	3.09488		3.3455
3.57622	3.64385	2.78858	3.3455	3.07301	3.08295		3.3813
3.52849	3.61004	2.96162	3.17842	3.01532	3.03919		3.50462
3.23809	3.33555	2.73289	3.27191	2.93576	3.09886		3.54639
3.22815	3.44495	3.04914	3.61004	3.15853	2.89002		3.37931
3.60009	3.35345	2.99146	3.52849	3.13466	3.1645		3.48871
3.60208		2.9477	3.56429	3.06704	3.06704		3.48075
3.23014		2.85024		3.09091	3.11875		3.63191
3.28782		2.84427		3.06505			3.41511
3.57026				3.21422			3.4171
3.44097							3.82087
							3.61998
							3.6518

## Sheet: Long axis female
(Annanesse female)	(in pixels)	in mm		(melanogaster female)	(in pixels)	in micrometer		(Simulans female)	(in pixels)	in micrometer		Virilis (female)	(in pixels)	in mm
	1809	3.5981		1_1	1765	3.51059		1_1	1461	2.90593		1_1
	1807	3.59412		1_2	1747	3.47478		1_2	1481	2.94571		1_2
	1743	3.46683		2_1	1725	3.43102		2_1	1550	3.08295		2_1
	1747	3.47478		2_2	1688	3.35743		2_2	1531	3.04516		2_2
	1776	3.53246		3_1	1814	3.60805		3_1				3_1
	1781	3.54241		3_2	1832	3.64385		3_2				3_2
	1654	3.28981		4_1	1764	3.5086		4_1				4_1	1811	3.60208
	1816	3.61202		4_2	1780	3.54042		4_2				4_2
	1805	3.59015		5_1				5_1	1427	2.8383		5_1
	1736	3.4529		5_2				5_2	1423	2.83035		5_2
	1713	3.40716		6_1				6_1	1333	2.65134		6_1	1804	3.58816
	1655	3.2918		6_2	1807	3.59412		6_2				6_2	1810	3.60009
	1758	3.49666		7_1				7_1				7_1	1754	3.48871
	1769	3.51854		7_2				7_2	1382	2.7488		7_2	1752	3.48473
	1804	3.58816		8_1	1764	3.5086		8_1				8_1
	1797	3.57423		8_2				8_2	1372	2.72891		8_2	1562	3.10682
	1798	3.57622		9_1				9_1				9_1
	1774	3.52849		9_2				9_2	1468	2.91985		9_2
	1628	3.23809		10_1	1555	3.09289		10_1	1468	2.91985		10_1	1622	3.22616
	1623	3.22815		10_2	1535	3.05312		10_2	1469	2.92184		10_2	1622	3.22616
	1810	3.60009		11_1	1566	3.11477		11_1	1490	2.96361		11_1
	1811	3.60208		11_2				11_2	1491	2.9656		11_2
	1624	3.23014		12_1				12_1	1472	2.92781		12_1	1746	3.47279
	1653	3.28782		12_2				12_2	1451	2.88604		12_2	1749	3.47876
	1795	3.57026		13_1	1699	3.37931		13_1				13_1	1676	3.33356
	1730	3.44097		13_2				13_2	1489	2.96162		13_2	1736	3.4529
				14_1	1831	3.64186		14_1	1374	2.73289		14_1	1708	3.39721
		3.47432		14_2				14_2				14_2	1692	3.36539
		0.131824		15_1				15_1	1402	2.78858		15_1	1694	3.36937
				15_2				15_2				15_2
				16_1	1750	3.48075		16_1				16_1	1723	3.42705
				16_2				16_2				16_2	1682	3.3455
				17_1	1832	3.64385		17_1				17_1	1598	3.17842
				17_2	1815	3.61004		17_2	1533	3.04914		17_2	1645	3.27191
				18_1	1677	3.33555		18_1				18_1	1815	3.61004
				18_2				18_2				18_2
				19_1				19_1	1504	2.99146		19_1
				19_2	1732	3.44495		19_2	1482	2.9477		19_2
				20_1				20_1	1433	2.85024		20_1	1774	3.52849
				20_2	1686	3.35345		20_2	1430	2.84427		20_2	1792	3.56429
						3.44419				2.89366				3.41448
						0.178421				0.108651				0.146513
	PD axis	Wing area	AP / area
DAF	3.47	5.50688	1.47869
DMF	3.44	5.39141	1.48152
DSF	2.89	3.87651	1.46784
DVF	3.41	5.2494	1.48833
DAM	3.05	4.35232	1.46197
DMM	3.08	4.40814	1.46698
DSM	2.58	3.11593	1.46159
DVM	3.51	5.63967	1.47802

## Sheet: Intervein analysis male
DAM
18509	47453	2965	54422	14604	51214	59105		287095		0.0644699	0.165287	0.0103276	0.189561	0.0508682	0.178387	0.205873		0.429645	0.435128		1.01276
18447	46493	3377	54140	15350	51398	58790		288519		0.0639369	0.161144	0.0117046	0.187648	0.0532027	0.178144	0.203765		0.424433	0.435112		1.02516
19224	47258	3427	52539	14837	50613	55754		282837		0.0679685	0.167086	0.0121165	0.185757	0.0524578	0.178948	0.197124		0.432928	0.42853		0.989841
17363	45224	3325	51510	14258	48424	53468		284934		0.0609369	0.158717	0.0116694	0.180779	0.0500397	0.169948	0.18765		0.412102	0.407638		0.989167
18160	43742	3005	50944	14840	50300	56992		281096		0.0646043	0.155612	0.0106903	0.181233	0.0527934	0.178942	0.202749		0.41214	0.434485		1.05422
19021	45113	3306	54236	15817	51573	55446		293988		0.0646999	0.153452	0.0112454	0.184484	0.0538015	0.175426	0.1886		0.413881	0.417827		1.00953
17515	43799	3182	49863	14772	47274	52963		267710		0.0654253	0.163606	0.011886	0.186258	0.0551791	0.176587	0.197837		0.427175	0.429603		1.00568
20457	49148	3416	55785	16179	51870	61658		299923		0.0682075	0.163869	0.0113896	0.185998	0.0539438	0.172944	0.205579		0.429464	0.432468		1.007
17951	46108	3458	52255	14555	49300	53675		279048		0.0643294	0.165233	0.0123921	0.187262	0.0521595	0.176672	0.19235		0.429216	0.421182		0.981281
										0.0649532	0.161556	0.0114913	0.185442	0.0527162	0.176222	0.197948					1.00829
DMM										0.00217593	0.00470108	0.000661631	0.00288515	0.00157914	0.00304725	0.00710089					0.021964
20470	45049	3134	49881	14181	54080	56246		281718		0.0726613	0.159908	0.0111246	0.17706	0.0503376	0.191965	0.199654		0.420754	0.441956		1.05039
22431	45257	3558	48910	14343	54170	57927		285261		0.0786333	0.158651	0.0124728	0.171457	0.0502803	0.189896	0.203067		0.421214	0.443243		1.0523
21120	45499	3462	50218	15437	56027	59948		291180		0.0725325	0.156257	0.0118896	0.172464	0.0530153	0.192414	0.20588		0.413143	0.451308		1.09238
21718	44154	2920	46989	13113	49928	52774		269715		0.080522	0.163706	0.0108262	0.174217	0.048618	0.185114	0.195666		0.429272	0.429398		1.00029
21819	42469	3293	48877	14486	53874	59722		286071		0.0762713	0.148456	0.0115111	0.170856	0.0506378	0.188324	0.208766		0.407095	0.447728		1.09981
20246	41821	3180	49711	14783	55741	55772		281712		0.0718677	0.148453	0.0112881	0.17646	0.0524756	0.197865	0.197975		0.408069	0.448316		1.09863
20133	42110	2700	48864	14577	54540	58907		278373		0.0723238	0.151272	0.00969922	0.175534	0.052365	0.195924	0.211612		0.408829	0.459901		1.12492
19564	41199	2731	45547	12835	50149	51170		259298		0.0754499	0.158887	0.0105323	0.175655	0.049499	0.193403	0.197341		0.420524	0.440243		1.04689
20085	43032	3102	48683	14089	52990	56604		275704		0.0728499	0.15608	0.0112512	0.176577	0.0511019	0.192199	0.205307		0.416759	0.448608		1.07642
										0.0747902	0.155741	0.0111772	0.174476	0.0509256	0.1919	0.202807					1.07134
										0.0031279	0.00531168	0.000793849	0.00234181	0.00146106	0.00382832	0.00551096					0.0376523
DSM
13673	27715	2007	31781	8477	33264	37803		187842		0.0727899	0.147544	0.0106845	0.16919	0.0451284	0.177085	0.201249		0.400209	0.423462		1.0581
14855	26026	2004	32485	7770	33451	38507		189298		0.0784742	0.137487	0.0105865	0.171608	0.0410464	0.176711	0.20342		0.398155	0.421177		1.05782
13867	21245	2219	35125	10237	34420	41932		187400		0.0739968	0.113367	0.011841	0.187433	0.0546265	0.183671	0.223757		0.386638	0.462054		1.19506
14369	28801	1614	32043	9242	31379	35053		186337		0.077113	0.154564	0.00866173	0.171963	0.0495983	0.168399	0.188116		0.412301	0.406114		0.984992
15041	30136	1905	33142	7968	32009	36136		189458		0.0793896	0.159064	0.010055	0.174931	0.0420568	0.16895	0.190734		0.423439	0.401741		0.948756
13233	34231	1967	35772	10759	34588	41211		200496		0.0660013	0.170732	0.00981067	0.178418	0.0536619	0.172512	0.205545		0.424961	0.431719		1.0159
15771	26938	1856	32219	9163	32282	37721		187972		0.0839008	0.143309	0.00987381	0.171403	0.0487466	0.171738	0.200674		0.408486	0.421158		1.03102
18336	34190	2664	37136	10609	36309	42015		212112		0.0864449	0.161188	0.0125594	0.175077	0.050016	0.171178	0.198079		0.43527	0.419274		0.96325
17971	34301	2324	36937	10756	35364	42192		209680		0.0857068	0.163587	0.0110836	0.176159	0.0512972	0.168657	0.201221		0.436537	0.421175		0.964811
										0.0782019	0.150094	0.0105729	0.175131	0.0484642	0.173211	0.201422					1.02441
										0.00666376	0.0172911	0.00116287	0.00541861	0.00479578	0.00506838	0.0101423					0.0758764
DVM
15024	39914	2142	48918	21700	44264	66194		295726		0.0508038	0.13497	0.00724319	0.165417	0.0733787	0.149679	0.223836		0.358433	0.446893		1.2468
21093	47592	3688	56267	25432	48105	71637		343413		0.0614217	0.138585	0.0107393	0.163846	0.0740566	0.140079	0.208603		0.374593	0.422739		1.12853
21354	48689	4153	56497	23354	48277	72430		343124		0.0622341	0.141899	0.0121035	0.164655	0.0680629	0.140698	0.21109		0.380891	0.419851		1.10229
22705	46925	3670	54980	25757	48027	70738		346864		0.0654579	0.135284	0.0105805	0.158506	0.0742568	0.138461	0.203936		0.369828	0.416653		1.12661
21121	46801	3932	57098	23363	49806	75940		353728		0.0597097	0.132308	0.0111159	0.161418	0.0660479	0.140803	0.214685		0.364551	0.421536		1.15631
26814	57630	5342	69001	30225	59271	89364		415196		0.0645815	0.138802	0.0128662	0.166189	0.0727969	0.142754	0.215233		0.382439	0.430784		1.12641
18103	43676	3102	51832	24502	45384	68237		319352		0.0566867	0.136764	0.00971342	0.162304	0.0767241	0.142113	0.213673		0.365468	0.43251		1.18344
23201	49151	4593	60635	26843	51471	78938		368496		0.0629613	0.133383	0.0124642	0.164547	0.0728448	0.139679	0.214217		0.373355	0.42674		1.14299
										0.0604821	0.136499	0.0108533	0.16336	0.0722711	0.141783	0.213159					1.15167
										0.00478591	0.00316186	0.00180073	0.00250729	0.00348937	0.00346218	0.00575832					0.0453487
0.0644699	0.0726613	0.0727899	0.0508038	0.165287	0.159908	0.147544	0.13497	0.0103276	0.0111246	0.0106845	0.00724319	0.189561	0.17706	0.16919	0.165417	0.0508682	0.0503376	0.0451284	0.0733787	0.178387	0.191965	0.177085	0.149679	0.205873	0.199654	0.201249	0.223836
0.0639369	0.0786333	0.0784742	0.0614217	0.161144	0.158651	0.137487	0.138585	0.0117046	0.0124728	0.0105865	0.0107393	0.187648	0.171457	0.171608	0.163846	0.0532027	0.0502803	0.0410464	0.0740566	0.178144	0.189896	0.176711	0.140079	0.203765	0.203067	0.20342	0.208603
0.0679685	0.0725325	0.0739968	0.0622341	0.167086	0.156257	0.113367	0.141899	0.0121165	0.0118896	0.011841	0.0121035	0.185757	0.172464	0.187433	0.164655	0.0524578	0.0530153	0.0546265	0.0680629	0.178948	0.192414	0.183671	0.140698	0.197124	0.20588	0.223757	0.21109
0.0609369	0.080522	0.077113	0.0654579	0.158717	0.163706	0.154564	0.135284	0.0116694	0.0108262	0.00866173	0.0105805	0.180779	0.174217	0.171963	0.158506	0.0500397	0.048618	0.0495983	0.0742568	0.169948	0.185114	0.168399	0.138461	0.18765	0.195666	0.188116	0.203936
0.0646043	0.0762713	0.0793896	0.0597097	0.155612	0.148456	0.159064	0.132308	0.0106903	0.0115111	0.010055	0.0111159	0.181233	0.170856	0.174931	0.161418	0.0527934	0.0506378	0.0420568	0.0660479	0.178942	0.188324	0.16895	0.140803	0.202749	0.208766	0.190734	0.214685
0.0646999	0.0718677	0.0660013	0.0645815	0.153452	0.148453	0.170732	0.138802	0.0112454	0.0112881	0.00981067	0.0128662	0.184484	0.17646	0.178418	0.166189	0.0538015	0.0524756	0.0536619	0.0727969	0.175426	0.197865	0.172512	0.142754	0.1886	0.197975	0.205545	0.215233
0.0654253	0.0723238	0.0839008	0.0566867	0.163606	0.151272	0.143309	0.136764	0.011886	0.00969922	0.00987381	0.00971342	0.186258	0.175534	0.171403	0.162304	0.0551791	0.052365	0.0487466	0.0767241	0.176587	0.195924	0.171738	0.142113	0.197837	0.211612	0.200674	0.213673
0.0682075	0.0754499	0.0864449	0.0629613	0.163869	0.158887	0.161188	0.133383	0.0113896	0.0105323	0.0125594	0.0124642	0.185998	0.175655	0.175077	0.164547	0.0539438	0.049499	0.050016	0.0728448	0.172944	0.193403	0.171178	0.139679	0.205579	0.197341	0.198079	0.214217
0.0643294	0.0728499	0.0857068		0.165233	0.15608	0.163587		0.0123921	0.0112512	0.0110836		0.187262	0.176577	0.176159		0.0521595	0.0511019	0.0512972		0.176672	0.192199	0.168657		0.19235	0.205307	0.201221

## Sheet: Intervein Analysis Female
DAF
21886	57078	4227	63894	18903	60105	70722		344099			0.0636038	0.165877	0.0122843	0.185685	0.0549348	0.174674	0.205528		0.42745	0.435136	1.01798
25597	58933	4479	69736	20807	65598	76463		373417			0.068548	0.157821	0.0119946	0.186751	0.0557205	0.17567	0.204766		0.425115	0.436156	1.02597
19898	49529	3693	55773	17141	54101	65981		318067			0.0625591	0.155719	0.0116108	0.17535	0.0538912	0.170093	0.207444		0.405239	0.431428	1.06463
23752	57059	4193	64655	20085	60095	71560		357398			0.0664581	0.159651	0.011732	0.180905	0.0561979	0.168146	0.200225		0.418746	0.424569	1.0139
24457	58421	4650	66233	20646	62429	75797		369314			0.0662228	0.158188	0.0125909	0.179341	0.0559036	0.16904	0.205237		0.416342	0.430181	1.03324
24289	58641	4432	67932	20523	63372	75328		368099			0.065985	0.159308	0.0120402	0.184548	0.055754	0.17216	0.204641		0.421881	0.432555	1.0253
25056	60355	4428	68939	20851	63680	73824		370071			0.0677059	0.16309	0.0119653	0.186286	0.0563432	0.172075	0.199486		0.429047	0.427904	0.997336
22565	57292	4175	63887	18332	61375	71321		350875			0.0643107	0.163283	0.0118988	0.182079	0.0522465	0.17492	0.203266		0.421572	0.430432	1.02102
22661	57531	4424	64222	18131	61002	70265		349755			0.0647911	0.164489	0.0126489	0.18362	0.0518391	0.174414	0.200898		0.425549	0.42715	1.00376
22418	54914	4180	62772	18356	59572	73187		341868			0.065575	0.160629	0.0122269	0.183615	0.0536932	0.174254	0.21408		0.422046	0.442027	1.04734
19728	57507	4061	63221	18544	59549	70701		342653			0.0575743	0.167829	0.0118516	0.184504	0.0541189	0.173788	0.206334		0.421759	0.434241	1.0296
											0.0648485	0.161444	0.0120768	0.182971	0.0546039	0.172658	0.204719				1.02546
																					0.0188727
DMF
18904	42283	3138	47773	12827	53755	60121		279179			0.0677128	0.151455	0.0112401	0.17112	0.0459454	0.192547	0.215349		0.401527	0.453841	1.13029
17540	55091	4024	58721	19730	67406	78573		347796			0.0504319	0.1584	0.01157	0.168837	0.0567287	0.193809	0.225917		0.38924	0.476455	1.22406
31621	59097	4976	67404	21452	73789	83301		392515			0.08056	0.15056	0.0126772	0.171723	0.0546527	0.18799	0.212224		0.41552	0.454867	1.09469
24489	52828	3991	57767	19098	61667	66939		331869			0.0737912	0.159183	0.0120258	0.174066	0.0575468	0.185817	0.201703		0.419066	0.445067	1.06205
24280	50099	3871	58993	17349	66005	72549		339505			0.0715159	0.147565	0.0114019	0.173762	0.0511009	0.194415	0.213691		0.404244	0.459207	1.13596
24245	55352	4184	57275	19309	63844	70071		343911			0.0704979	0.160949	0.0121659	0.16654	0.0561453	0.185641	0.203747		0.410153	0.445534	1.08626
25192	52779	4333	57151	17509	61181	67653		334808			0.0752431	0.15764	0.0129417	0.170698	0.0522956	0.182735	0.202065		0.416522	0.437095	1.04939
25428	56171	4459	64105	20231	71649	78919		378143			0.0672444	0.148544	0.0117918	0.169526	0.0535009	0.189476	0.208701		0.397106	0.451678	1.13742
30563	59767	4501	65120	21188	70129	77379		379081			0.0806239	0.157663	0.0118735	0.171784	0.0558931	0.184997	0.204123		0.421944	0.445013	1.05467
27232	62507	4563	67731	21831	74152	83879		395753			0.0688106	0.157944	0.0115299	0.171145	0.0551632	0.187369	0.211948		0.40943	0.45448	1.11003
28090	55725	4385	62150	17899	66952	75725		362561			0.0774766	0.153698	0.0120945	0.171419	0.0493682	0.184664	0.208861		0.414689	0.442894	1.06801
28757	54950	4249	61469	19172	68090	76282		361991			0.0794412	0.151799	0.0117379	0.169808	0.0529626	0.188099	0.210729		0.412787	0.45179	1.09449
											0.0719458	0.154617	0.0119209	0.170869	0.053442	0.18813	0.209922				1.10395
DSF																					0.0488446
23649	42379	3352	45645	13851	43657	51176		263122			0.0898785	0.161062	0.0127393	0.173475	0.052641	0.165919	0.194495		0.437155	0.413056	0.944873
23076	42583	3190	45974	13731	43571	50713		261774			0.0881524	0.162671	0.0121861	0.175625	0.0524536	0.166445	0.193728		0.438634	0.412627	0.940709
21048	42874	3755	44134	13564	42615	51039		259029			0.0812573	0.165518	0.0144964	0.170382	0.0523648	0.164518	0.19704		0.431654	0.413923	0.958922
22500	42272	3638	46065	14105	42690	49962		259353			0.0867543	0.16299	0.0140272	0.177615	0.0543853	0.164602	0.192641		0.441387	0.411628	0.932579
22220	41217	3239	43961	14064	41972	53209		258819			0.0858515	0.15925	0.0125145	0.169852	0.0543391	0.162167	0.205584		0.427469	0.42209	0.987418
21451	41493	3571	44546	13896	42284	50405		259289			0.0827301	0.160026	0.0137723	0.171801	0.0535927	0.163077	0.194397		0.428329	0.411066	0.959698
18359	36833	2926	39570	11813	38149	45147		227407			0.0807319	0.16197	0.0128668	0.174005	0.0519465	0.167756	0.19853		0.429573	0.418233	0.9736
19417	39390	2967	41925	13672	40431	49664		242807			0.0799689	0.162228	0.0122196	0.172668	0.0563081	0.166515	0.204541		0.427084	0.427364	1.00066
20984	39206	2399	43700	11461	40788	46386		246463			0.0851406	0.159075	0.00973371	0.177309	0.0465019	0.165493	0.188207		0.431257	0.400202	0.927989
18808	41862	3185	43299	13412	43784	51801		256173			0.0734191	0.163413	0.012433	0.169022	0.0523552	0.170916	0.202211		0.418288	0.425482	1.0172
20493	37570	2892	40631	13192	39607	49011		241978			0.0846895	0.155262	0.0119515	0.167912	0.0545174	0.16368	0.202543		0.419815	0.420741	1.00221
16845	32889	1771	38821	11984	38943	46258		224301			0.0751	0.146629	0.00789564	0.173075	0.0534282	0.173619	0.206232		0.4027	0.433279	1.07594
24165	46033	3814	46605	15086	44824	53779		280636			0.086108	0.164031	0.0135906	0.166069	0.0537565	0.159723	0.191633		0.429799	0.405112	0.942562
16090	37863	2696	41382	11594	40498	47847		234822			0.06852	0.161241	0.011481	0.176227	0.0493736	0.172463	0.203759		0.417469	0.425595	1.01946
15842	30718	1943	37965	11246	37376	43418		211889			0.0747656	0.144972	0.0091699	0.179174	0.053075	0.176394	0.204909		0.408082	0.434378	1.06444
17904	37116	2813	42170	11970	39418	44116		233877			0.0765531	0.158699	0.0120277	0.180308	0.0511807	0.168542	0.188629		0.427588	0.408351	0.955011
14635	36521	2910	39464	12471	38573	46310		224534			0.0651794	0.162652	0.0129602	0.17576	0.0555417	0.171791	0.206249		0.416552	0.433582	1.04089
19688	40451	3519	45544	14208	43663	50887		258352			0.0762061	0.156573	0.013621	0.176287	0.0549947	0.169006	0.196968		0.422687	0.420968	0.995934
											0.0800559	0.159348	0.0122048	0.173698	0.0529309	0.167368	0.198461				0.98556
																					0.0449243
DVF
18863	40465	3798	50139	23218	44759	64260		302497			0.0623576	0.13377	0.0125555	0.16575	0.0767545	0.147965	0.212432		0.374433	0.437151	1.1675
20857	45010	3848	60155	24444	49424	72417		346807			0.0601401	0.129784	0.0110955	0.173454	0.070483	0.142512	0.208811		0.374473	0.421805	1.1264
18984	48131	3457	57714	27454	51721	77047		349839			0.054265	0.13758	0.00988169	0.164973	0.0784761	0.147842	0.220236		0.3667	0.446554	1.21776
20418	45648	3365	54038	24440	46248	68942		325220			0.0627821	0.14036	0.0103468	0.166158	0.0751491	0.142205	0.211986		0.379648	0.42934	1.13089
21007	46081	4023	55897	24989	47353	69999		331625			0.0633456	0.138955	0.0121312	0.168555	0.0753532	0.142791	0.211079		0.382987	0.429223	1.12072
18846	40730	3037	48832	23156	43113	64034		304031			0.0619871	0.133967	0.00998911	0.160615	0.0761633	0.141805	0.210617		0.366558	0.428585	1.16921
16397	48510	3474	59049	27789	50643	77798		349598			0.0469024	0.138759	0.00993713	0.168905	0.0794884	0.144861	0.222536		0.364504	0.446885	1.22601
22235	48730	3473	60369	27726	52495	78453		359470			0.061855	0.135561	0.00966145	0.167939	0.0771302	0.146034	0.218246		0.375016	0.441411	1.17705
19432	48774	3814	57680	28728	49562	79411		357738			0.0543191	0.13634	0.0106614	0.161235	0.0803046	0.138543	0.221981		0.362556	0.440828	1.21589
23713	47658	4047	56436	27418	51299	80899		354700			0.0668537	0.134361	0.0114096	0.159109	0.0772991	0.144626	0.228077		0.371734	0.450003	1.21055
20162	47150	3516	60646	26671	52249	76722		354228			0.0569181	0.133106	0.00992581	0.171206	0.0752933	0.147501	0.216589		0.371156	0.439384	1.18382
22808	49238	4039	61615	25658	51109	72735		357245			0.0638441	0.137827	0.011306	0.172473	0.0718219	0.143064	0.2036		0.38545	0.418486	1.08571
											0.0596308	0.135864	0.0107418	0.166698	0.0761431	0.144146	0.215516				1.16929
																					0.0450999
1.02546	1.10395	0.98556	1.16929	1.00829	1.07134	1.02441	1.15167
0.0188727	0.0488446	0.0449243	0.0450999	0.021964	0.0376523	0.0758764	0.0453487

## Sheet: dpp male
(Annanesse male)	(in pixels)	in micrometer		(melanogaster male)	(in pixels)	in micrometer		(Simulans male)	(in pixels)	in micrometer		Virilis (Male)	(in pixels)	in micrometer
	804	1.59916			822	1.63496			735	1.46192			923	1.83585
	794	1.57927			872	1.73441			730	1.45197			888	1.76623
	840	1.67076			856	1.70258			711	1.41418			964	1.9174
	784	1.55938			850	1.69065			690	1.37241			869	1.72844
	808	1.60711			851	1.69264			728	1.44799			977	1.94325
	790	1.57131			851	1.69264			694	1.38037			892	1.77419
	783	1.55739			865	1.72049			691	1.3744			905	1.80005
	844	1.67872			872	1.73441			730	1.45197			908	1.80601
	779	1.54943			882	1.7543			730	1.45197			888	1.76623
	769	1.52954			859	1.70855			705	1.40225			901	1.79209
	794	1.57927			826	1.64291			724	1.44004			914	1.81795
	791	1.5733			838	1.66678			676	1.34456			905	1.80005
	814	1.61905			855	1.7006			738	1.46788			860	1.71054
	819	1.62899			864	1.7185			704	1.40026			851	1.69264
	851	1.69264			840	1.67076			755	1.5017			998	1.98502
	810	1.61109			851	1.69264			700	1.3923			1001	1.99099
	803	1.59717			876	1.74236			689	1.37042			901	1.79209
	804	1.59916			866	1.72247			712	1.41617			892	1.77419
	799	1.58921			876	1.74236							882	1.7543
	790	1.57131			850	1.69065				1.41904			910	1.80999
	817	1.62501			878	1.74634				0.0423869			953	1.89552
	825	1.64093			887	1.76424							936	1.8617
	818	1.627			835	1.66082							894	1.77817
	813	1.61706			856	1.70258							906	1.80203
	786	1.56335			868	1.72645							902	1.79408
	857	1.70457			854	1.69861							917	1.82391
	824	1.63894			867	1.72446							931	1.85176
	816	1.62302			840	1.67076							832	1.65485
	815	1.62104											836	1.6628
	791	1.5733
						1.70535								1.80629
		1.60658				0.0328897								0.0829537
		0.0427485
1.60658	1.78855	1.70535	1.90451	1.41904	1.59095	1.80629	1.74707
0.0427485	0.0598592	0.0328897	0.0936096	0.0423869	0.057963	0.0829537	0.0812436		1.60658
									1.70535
									1.41904
									1.80629
DAF	DMF	DSF	DVF	DAM	DMM	DSM	DVM
1.85972	1.94922	1.64291	0.00326776	1.59916	1.63496	1.46192	1.83585
1.85773	1.96115	1.51164	0.00300665	1.57927	1.73441	1.45197	1.76623
1.7543	1.93331	1.57131	0.00312534	1.67076	1.70258	1.41418	1.9174
1.74038	2.01884	1.45396	0.00289192	1.55938	1.69065	1.37241	1.72844
1.80601	1.989	1.55739	0.00309764	1.60711	1.69264	1.44799	1.94325
1.79607	1.78413	1.5196	0.00302248	1.57131	1.69264	1.38037	1.77419
1.71054	1.92137	1.6449	0.00327171	1.55739	1.72049	1.3744	1.80005
1.7901	1.9353	1.65883	0.0032994	1.67872	1.73441	1.45197	1.80601
1.83187	1.92137	1.49772	0.00297896	1.54943	1.7543	1.45197	1.76623
1.76623	1.93729	1.54943	0.00308182	1.52954	1.70855	1.40225	1.79209
1.68071	1.83983	1.57529	0.00313325	1.57927	1.64291	1.44004	1.81795
1.81198	1.87762	1.63297	0.00324798	1.5733	1.66678	1.34456	1.80005
1.77021	1.81596	1.66479	0.00331127	1.61905	1.7006	1.46788	1.71054
1.84778	1.94922	1.67474	0.00333105	1.62899	1.7185	1.40026	1.69264
1.85773	1.83585	1.61308	0.00320841	1.69264	1.67076	1.5017	1.98502
1.84579	1.84778	1.58523	0.00315303	1.61109	1.69264	1.3923	1.99099
1.80402	2.03873	1.52755	0.0030383	1.59717	1.74236	1.37042	1.79209
1.7185	2.05464	1.58921	0.00316094	1.59916	1.72247	1.41617	1.77419
1.69662	1.87364	1.61109	0.00320446	1.58921	1.74236		1.7543
1.86568	2.03674	1.59518	0.00317281	1.57131	1.69065		1.80999
1.8438	1.81994	1.61706	0.00321633	1.62501	1.74634		1.89552
1.69662	1.71253	1.61507	0.00321237	1.64093	1.76424		1.8617
1.7006	1.75032	1.64093		1.627	1.66082		1.77817
1.82391		1.63297		1.61706	1.70258		1.80203
1.7901				1.56335	1.72645		1.79408
1.86568				1.70457	1.69861		1.82391
1.75828				1.63894	1.72446		1.85176
				1.62302	1.67076		1.65485
				1.62104			1.6628
				1.5733

## Sheet: dpp female
(Annanesse female)	(in pixels)	in micrometer		(melanogaster female)	(in pixels)	in micrometer		(Simulans female)	(in pixels)	in micrometer		Virilis (female)	(in pixels)	in micrometer
	935	1.85972			980	1.94922			826	1.64291			770	1.53153
	934	1.85773			986	1.96115			760	1.51164			919	1.82789
	882	1.7543			972	1.93331			790	1.57131			932	1.85375
	875	1.74038			1015	2.01884			731	1.45396			872	1.73441
	908	1.80601			1000	1.989			783	1.55739			890	1.77021
	903	1.79607			897	1.78413			764	1.5196			919	1.82789
	860	1.71054			966	1.92137			827	1.6449			900	1.7901
	900	1.7901			973	1.9353			834	1.65883			906	1.80203
	921	1.83187			966	1.92137			753	1.49772			889	1.76822
	888	1.76623			974	1.93729			779	1.54943			845	1.68071
	845	1.68071			925	1.83983			792	1.57529			840	1.67076
	911	1.81198			944	1.87762			821	1.63297			878	1.74634
	890	1.77021			913	1.81596			837	1.66479			875	1.74038
	929	1.84778			980	1.94922			842	1.67474			867	1.72446
	934	1.85773			923	1.83585			811	1.61308			914	1.81795
	928	1.84579			929	1.84778			797	1.58523			891	1.7722
	907	1.80402			1025	2.03873			768	1.52755			903	1.79607
	864	1.7185			1033	2.05464			799	1.58921			865	1.72049
	853	1.69662			942	1.87364			810	1.61109			899	1.78811
	938	1.86568			1024	2.03674			802	1.59518			912	1.81397
	927	1.8438			915	1.81994			813	1.61706			851	1.69264
	853	1.69662			861	1.71253			812	1.61507			787	1.56534
	855	1.7006			880	1.75032			825	1.64093
	917	1.82391							821	1.63297
	900	1.7901				1.90451
	938	1.86568				0.0936096				1.59095				1.74707
	884	1.75828								0.057963				0.0812436
		1.78855
		0.0598592
	AP axis	Wing area	AP / area
DAF	1.78855	5.50688	0.762165
DMF	1.90451	5.39141	0.820224
DSF	1.59095	3.87651	0.808047
DVF	1.74707	5.2494	0.762525
DAM	1.60658	4.35232	0.770092
DMM	1.70535	4.40814	0.812245
DSM	1.41904	3.11593	0.803898
DVM	1.80629	5.63967	0.760606

## Sheet: patterning of interveins
DAF				DMF				DSF				DVF
410	145	0.738739		364	166	0.686792		321	134	0.705495		457	116	0.797557
424	136	0.757143		399	165	0.707447		322	127	0.717149		428	122	0.778182
437	142	0.75475		404	167	0.707531		311	118	0.724942		446	121	0.786596
438	142	0.755172		416	186	0.69103		330	141	0.700637		471	126	0.788945		0.752787
435	138	0.759162		410	172	0.704467		356	152	0.700787		478	120	0.799331		0.706171
444	139	0.761578		420	168	0.714286		336	137	0.710359		495	121	0.803571		0.711493
434	140	0.756098		397	156	0.717902		353	132	0.727835		497	121	0.804207		0.793484
405	135	0.75		402	156	0.72043		339	137	0.712185		492	120	0.803922
443	142	0.757265		418	173	0.707276		340	141	0.706861		458	121	0.791019
414	147	0.737968		403	169	0.704545		343	141	0.708678		465	130	0.781513
		0.752787				0.706171				0.711493				0.793484
DAM				DMM				DSM				DVM
374	128	0.74502		344	162	0.679842		289	128	0.693046		497	138	0.782677
357	133	0.728571		294	154	0.65625		273	132	0.674074		496	133	0.788553
349	124	0.737844		326	148	0.687764		266	137	0.66005		492	125	0.797407
354	132	0.728395		348	157	0.689109		301	121	0.71327		472	121	0.795953
353	134	0.724846		353	158	0.690802		295	127	0.699052		468	132	0.78
398	132	0.750943		335	157	0.680894		293	122	0.706024		451	119	0.791228
384	131	0.745631		346	158	0.686508		298	124	0.706161		445	130	0.773913
363	134	0.730382		329	161	0.671429		271	127	0.680905		462	129	0.781726
358	130	0.733607		334	155	0.683027		286	112	0.718593		446	122	0.785211
				343	150	0.69574		300	130	0.697674		441	126	0.777778
DAF	DMF	DSF	DVF	DAM	DMM	DSM	DVM
0.738739	0.686792	0.705495	0.797557	0.74502	0.679842	0.693046	0.782677
0.757143	0.707447	0.717149	0.778182	0.728571	0.65625	0.674074	0.788553
0.75475	0.707531	0.724942	0.786596	0.737844	0.687764	0.66005	0.797407
0.755172	0.69103	0.700637	0.788945	0.728395	0.689109	0.71327	0.795953
0.759162	0.704467	0.700787	0.799331	0.724846	0.690802	0.699052	0.78
0.761578	0.714286	0.710359	0.803571	0.750943	0.680894	0.706024	0.791228
0.756098	0.717902	0.727835	0.804207	0.745631	0.686508	0.706161	0.773913
0.75	0.72043	0.712185	0.803922	0.730382	0.671429	0.680905	0.781726
0.757265	0.707276	0.706861	0.791019	0.733607	0.683027	0.718593	0.785211
0.737968	0.704545	0.708678	0.781513		0.69574	0.697674	0.777778
0.752787	0.706171	0.711493	0.793484	0.736138	0.682136	0.694885	0.785445
0.00817979	0.0106553	0.00930661	0.00959198	0.00918809	0.0113133	0.0183239	0.00774289

## Sheet: Sheet2
Drosophila Annanassae
Female											Male
FileName	in pixels	in mm2	LA	SA	SLA	SSA	Hh				FileName	in pixels	in mm2	LA	SA	SLA	SSA	Hh				1366006	1720
'a.tif'	1366006	5.40409	1720	889	1.47164		163				'a.tif'	1013117	4.00801	1460	789	1.45052		161				1475012	1809
'a1.tif'	1475012	5.83533	1809	941	1.4895		174				'a1.tif'	1131959	4.47817	1557	827	1.46343		166				1411070	1786
'a2.tif'	1411070	5.58236	1786	915	1.50351		171				'a2.tif'	1141115	4.51439	1564	833	1.4641		158				1443840	1802
'b.tif'	1443840	5.71201	1802	915	1.49967		173				'a3.tif'	1137727	4.50099	1574	830	1.47566		173				1288409	1663
'c.tif'	1288409	5.0971	1663	866	1.46509		169				'a4.tif'	1167735	4.6197	1584	849	1.46583		176				1491797	1821
'd.tif'	1228084	4.85845			0						'b.tif'	1033642	4.08921	1477	794	1.45277		152				1486232	1800
'e.tif'	1491797	5.90173	1821	927	1.49092		167				'c.tif'	1084457	4.29024	1505	813	1.44521		159				1254627	1630
'f.tif'	1486232	5.87971	1800	940	1.47649		177				'd.tif'	1103190	4.36435	1535	820	1.46145		164				1421023	1776
'g.tif'	1254627	4.96346	1630	850	1.45523		159				'f.tif'	1135923	4.49385	1570	823	1.47308		164				1462323	1785
'i.tif'	1421023	5.62174	1776	920	1.48985		171				'g.tif'	1074168	4.24954	1520	794	1.46659		166				1469610	1794
'k.tif'	1462323	5.78513	1785	919	1.4761		167				'h.tif'	1070735	4.23596	1492	800	1.44188		165				1390836	1757
'l.tif'	1469610	5.81395	1794	917	1.47986		176				'i.tif'	1128800	4.46567	1588	824	1.49466		168				1385148	1736
'm.tif'	1390836	5.50232	1757	896	1.48982		178				'j.tif'	1124862	4.45009	1562	813	1.47276		151				1246929	1656
'n.tif'	1385148	5.47981	1736	907	1.47503		172				'k.tif'	1089577	4.3105	1532	820	1.46767		152				1355241	1701
'o.tif'	1246929	4.933	1656	857	1.48299		174				'l.tif'	1226006	4.85023	1617	860	1.46037		174				1364472	1734
'p.tif'	1355241	5.3615	1701	879	1.46115		160				'm.tif'	1120584	4.43317	1546	825	1.46045		166				1473669	1811
'q.tif'	1364472	5.39802	1734	895	1.48445		169				'n.tif'	1110069	4.39157	1541	813	1.46261		159				1260051	1641
's.tif'	1473669	5.83001	1811	929	1.49183		168				'o.tif'	1031338	4.0801	1473	784	1.45045		162				1435026	1760
't.tif'	1260051	4.98491	1641	861	1.46189		157				'p.tif'	1031565	4.081	1485	192	1.4621		160				1351431	1710
'v.tif'	1435026	5.67714	1760	911	1.46921		156				'q.tif'	1020892	4.03877	1462	775	1.44696		151				1464826	1793
'w.tif'	1351431	5.34642	1710	876	1.47095		163				'r.tif'	1001540	3.96221	1453	771	1.45188		151				1490083	1795
'y.tif'	1464826	5.79503	1793	924	1.48145		170				's.tif'	1167258	4.61781	1577	851	1.45965		171				1013117	1460
'z.tif'	1490083	5.89495	1795	928	1.47048		172				'v.tif'	1058066	4.18584	1503	801	1.46118		154				1131959	1557
											'x.tif'	1178754	4.66329	1601	847	1.47462		169				1141115	1564
											'y.tif'	1108405	4.38498	1537	807	1.45991		158				1137727	1574
											'z.tif'	1112370	4.40067	1569	800	1.48764		161				1167735	1584
																						1033642	1477
																						1084457	1505
																						1103190	1535
																						1135923	1570
																						1074168	1520
																						1070735	1492
Drosophila Melanogaster											Male											1128800	1588
																						1124862	1562
Female											FileName	in pixels	in mm2	LA	SA	SLA	SSA	Hh				1089577	1532
											'DMM10_1.tif'	1093558	4.32625	1560	832	1.49178		169				1226006	1617
FileName	in pixels	in mm2	LA	SA	SLA	SSA	Hh				'DMM11_1.tif'	1114459	4.40893	1557	860	1.47488		178				1120584	1546
'dmf10_1.tif'	1152734	4.56036	1555	881	1.44832		180				'DMM12_1.tif'	1107467	4.38127	1541	848	1.46432		188				1110069	1541
'dmf10_2.tif'	1133409	4.4839	1535	874	1.44183		186				'DMM12_2.tif'	1124820	4.44992	1542	872	1.45393		184				1031338	1473
'dmf11_1.tif'	1107803	4.3826	1566	831	1.48785		174				'DMM13_1.tif'	1094427	4.32969	1551	842	1.48258		165				1031565	1485
'dmf13_1.tif'	1310109	5.18295	1699	913	1.48436		174				'DMM13_2.tif'	1091316	4.31738	1557	845	1.49044		172				1020892	1462
'dmf14_1.tif'	1570655	6.2137	1831	1021	1.46099		216				'DMM14_1.tif'	1149856	4.54897	1563	878	1.4576		177				1001540	1453
'dmf16_1.tif'	1381644	5.46595	1750	943	1.48881		189				'DMM14_2.tif'	1166237	4.61377	1565	886	1.44918		170				1167258	1577
'dmf18_1.tif'	1311870	5.18992	1677	931	1.46416		195				'DMM15_1.tif'	1070333	4.23437	1502	851	1.45181		167				1058066	1503
'dmf19_2.tif'	1339858	5.30064	1732	924	1.4963		176				'DMM16_1.tif'	1162669	4.59966	1549	874	1.43656		183				1178754	1601
'dmf1_2.tif'	1452792	5.74742	1747	982	1.44941		185				'DMM16_2.tif'	1144994	4.52973	1545	871	1.44387		180				1108405	1537
'dmf20_2.tif'	1251882	4.9526	1686	914	1.50687		182				'DMM17_1.tif'	1133322	4.48356	1554	869	1.45974		178				1112370	1569
'dmf2_1.tif'	1356702	5.36728	1725	942	1.48097		192				'DMM18_1.tif'	1090963	4.31598	1526	850	1.461		174				1152734	1555
'dmf3_2.tif'	1461598	5.78226	1832	959	1.51534		191				'DMM19_2.tif'	1103164	4.36425	1544	863	1.47003		174				1133409	1535
'dmf4_1.tif'	1427228	5.64629	1764	969	1.47656		177				'DMM1_1.tif'	1026326	4.06027	1469	842	1.45004		172				1107803	1566
'dmf4_2.tif'	1459600	5.77435	1780	965	1.47334		194				'DMM1_2.tif'	1000885	3.95962	1443	823	1.44236		168				1310109	1699
'dmf5_2.tif'	1240281	4.9067	1659	895	1.48966		180				'DMM20_2.tif'	1282552	5.07393	1564	862	1.38102		180				1570655	1831
'dmf6_2.tif'	1495282	5.91552	1807	1006	1.47774		201				'DMM2_2.tif'	1163013	4.60102	1559	890	1.44562		177				1381644	1750
'dmf7_2.tif'	1570691	6.21384	1841	1015	1.46895		195				'DMM3_1.tif'	1109602	4.38972	1547	867	1.46861		182				1311870	1677
'dmf8_1.tif'	1435989	5.68095	1764	974	1.47205		184				'DMM5_1.tif'	1090795	4.31532	1524	855	1.4592		175				1339858	1732
'dmf8_2.tif'	1433101	5.66952	1759	986	1.46936		199				'DMM5_2.tif'	1073269	4.24598	1542	853	1.48844		178				1452792	1747
											'DMM6_1.tif'	1099201	4.34857	1538	854	1.46696		176				1251882	1686
											'DMM6_2.tif'	1075826	4.2561	1515	880	1.46063		168				1356702	1725
											'DMM7_1.tif'	1144500	4.52778	1565	879	1.46287		168				1461598	1832
											'DMM9_1.tif'	1142893	4.52142	1564	878	1.46297		178				1427228	1764
																						1459600	1780
																						1495282	1807
																						1435989	1764
						4.40814																1093558	1560
		5.39141				0.211658																1114459	1557
																						1107467	1541
																						1124820	1542
																						1094427	1551
																						1091316	1557
Drosophila Simulans											Male											1149856	1563
																						1166237	1565
Female											FileName	in pixels	in mm2	LA	SA	SLA	SSA	Hh				1070333	1502
											'DSM11_2.tif'	749193	2.9639	1233	703	1.42451		142				1162669	1549
FileName	in pixels	in mm2	LA	SA	SLA	SSA	Hh				'DSM12_2.tif'	878127	3.47398	1350	760	1.44064		156				1144994	1545
'DSF10_1.tif'	1041866	4.12175	1468	829	1.4382		150				'DSM16_1.tif'	811973	3.21226	1308	733	1.45157		134				1133322	1554
'DSF10_2.tif'	1035736	4.0975	1469	819	1.44344		160				'DSM19_1.tif'	744305	2.94456	1309	669	1.51727		129				1090963	1526
'DSF11_1.tif'	1021472	4.04107	1490	819	1.47426		160				'DSM2_2.tif'	749224	2.96402	1285	710	1.48456		141				1103164	1544
'DSF11_2.tif'	1028409	4.06851	1491	807	1.47026		155				'DSM3_1.tif'	770065	3.04647	1295	732	1.47573		134				1026326	1469
'DSF12_1.tif'	1021351	4.04059	1472	795	1.45653		154				'DSM3_2.tif'	800286	3.16603	1301	730	1.4543		139				1000885	1443
'DSF12_2.tif'	1023805	4.0503	1451	816	1.43403		152				'DSM4_1.tif'	737894	2.9192	1232	692	1.43421		122				1282552	1564
'DSF13_2.tif'	1024983	4.05496	1489	803	1.47074		150				'DSM5_1.tif'	794180	3.14187	1319	737	1.48008		151				1163013	1559
'DSF14_1.tif'	898179	3.5533	1374	767	1.44979		147				'DSM6_1.tif'	741055	2.9317	1291	689	1.49969		141				1109602	1547
'DSF15_1.tif'	958842	3.79329	1402	787	1.43177		142				'DSM6_2.tif'	798118	3.15745	1301	724	1.45628		132				1090795	1524
'DSF17_2.tif'	1057606	4.18402	1533	817	1.49067		158				'DSM8_1.tif'	837990	3.31519	1324	736	1.44633		147				1073269	1542
'DSF1_1.tif'	1008754	3.99075	1461	829	1.45465		144				'DSM9_1.tif'	826692	3.27049	1317	735	1.44848		151				1099201	1538
'DSF20_1.tif'	956322	3.78333	1433	781	1.46536		140															1075826	1515
'DSF20_2.tif'	886448	3.5069	1430	745	1.51883		138															1144500	1565
'DSF2_1.tif'	1108499	4.38536	1550	838	1.47219		152															1142893	1564
'DSF5_1.tif'	936035	3.70307	1531	781	1.58245		143															1041866	1468
'DSF5_2.tif'	945355	3.73994	1423	784	1.46355		152															1035736	1469
'DSF6_1.tif'	839435	3.32091	1333	732	1.45491		132															1021472	1490
'DSF7_2.tif'	934496	3.69698	1382	786	1.42962		149															1028409	1491
'DSF8_2.tif'	890053	3.52116	1372	753	1.45427		148															1021351	1472
																						1023805	1451
																						1024983	1489
																						898179	1374
		3.87651				3.11593																958842	1402
		0.278991				0.172965																1057606	1533
																						1008754	1461
																						956322	1433
																						886448	1430
																						1108499	1550
																						936035	1531
																						945355	1423
Drosophila Virilis																						839435	1333
																						934496	1382
Female											Male											890053	1372
																						749193	1233
FileName	in pixels	in mm2	LA	SA	SLA	SSA	Hh				FileName	in pixels	in mm2	LA	SA	SLA	SSA	Hh				878127	1350
'DVF10_2.tif'	1206467	4.77293	1622	830	1.4767		182				'DVM10_1.tif'	1239871	4.90508	1625	843	1.45937		187				811973	1308
'DVF13_1.tif'	1326203	5.24662	1676	877	1.45536		194				'DVM10_2.tif'	1175582	4.65074	1633	837	1.50612		178				744305	1309
'DVF13_2.tif'	1395596	5.52115	1736	908	1.4695		200				'DVM11_1.tif'	1517031	6.00156	1821	931	1.47847		197				749224	1285
'DVF14_1.tif'	1350290	5.34191	1708	882	1.46985		193				'DVM11_2.tif'	1500795	5.93733	1813	917	1.47992		192				770065	1295
'DVF14_2.tif'	1349053	5.33702	1692	900	1.45675		192				'DVM12_1.tif'	1367255	5.40903	1693	907	1.44788		199				800286	1301
'DVF15_1.tif'	1293330	5.11657	1694	866	1.48956		196				'DVM12_2.tif'	1361678	5.38696	1681	901	1.44056		199				737894	1232
'DVF16_1.tif'	1344045	5.3172	1723	878	1.4862		190				'DVM13_1.tif'	1490959	5.89841	1830	932	1.49871		202				794180	1319
'DVF16_2.tif'	1319960	5.22192	1682	872	1.46402		200				'DVM13_2.tif'	1501117	5.9386	1821	930	1.48629		212				741055	1291
'DVF17_1.tif'	1209441	4.78469	1598	842	1.45306		180				'DVM14_1.tif'	1582258	6.2596	1849	960	1.46994		214				798118	1301
'DVF17_2.tif'	1243882	4.92095	1645	851	1.47495		178				'DVM16_1.tif'	1385004	5.47924	1713	905	1.45557		199				837990	1324
'DVF18_1.tif'	1478960	5.85094	1815	894	1.49245		200				'DVM16_2.tif'	1340283	5.30232	1715	892	1.48138		185				826692	1317
'DVF19_1.tif'	1231851	4.87335									'DVM17_1.tif'	1399878	5.53809	1799	890	1.5205		194				1206467	1622
'DVF19_2.tif'	1199946	4.74713									'DVM18_1.tif'	1411642	5.58463	1756	892	1.47796		201				1326203	1676
'DVF20_1.tif'	1391314	5.50421	1774	903	1.50398		214				'DVM19_1.tif'	1686809	6.67322	1907	999	1.46831		216				1395596	1736
'DVF20_2.tif'	1429594	5.65565	1792	917	1.49876		206				'DVM19_2.tif'	1650249	6.52858	1886	994	1.46814		205				1350290	1708
'DVF4_1.tif'	1423189	5.63031	1811	902	1.51805		189				'DVM1_1.tif'	1269801	5.02349	1682	866	1.49265		177				1349053	1692
'DVF6_1.tif'	1411942	5.58581	1804	882	1.5182		195				'DVM1_2.tif'	1266079	5.00876	1700	865	1.51084		186				1293330	1694
'DVF6_2.tif'	1382448	5.46913	1810	883	1.53941		202				'DVM20_1.tif'	1413881	5.59348	1762	914	1.48183		192				1344045	1723
'DVF7_1.tif'	1409035	5.57431	1754	921	1.47764		205				'DVM20_2.tif'	1430723	5.66011	1783	908	1.49064		191				1319960	1682
'DVF7_2.tif'	1421114	5.6221	1752	909	1.46967		202				'DVM2_2.tif'	1326601	5.24819	1699	894	1.47511		184				1209441	1598
'DVF8_2.tif'	1047355	4.14346	1562	776	1.52628		172				'DVM3_1.tif'	1414264	5.595	1754	916	1.47491		204				1243882	1645
											'DVM3_2.tif'	1453486	5.75017	1750	926	1.45155		195				1478960	1815
											'DVM4_2.tif'	1471191	5.82021	1826	899	1.50545		206				1391314	1774
		5.2494									'DVM7_1.tif'	1356594	5.36685	1717	870	1.47416		184				1429594	1792
		0.413737									'DVM7_2.tif'	1356523	5.36657	1718	880	1.47506		193				1423189	1811
											'DVM8_1.tif'	1623705	6.42357	1921	966	1.50756		210				1411942	1804
											'DVM9_1.tif'	1448714	5.73129	1820	905	1.5121		195				1382448	1810
											'DVM9_2.tif'	1473605	5.82976	1836	906	1.51245		202				1409035	1754
																						1421114	1752
																						1047355	1562
																						1239871	1625
																						1175582	1633
																						1517031	1821
Scaled long axis analysis																						1500795	1813
																						1367255	1693
																						1361678	1681
DAF	DMF	DSF	DVF	DAM	DMM	DSM	DVM															1490959	1830
1.47164	1.44832	1.4382	1.4767	1.45052	1.49178	1.42451	1.45937															1501117	1821
1.4895	1.44183	1.44344	1.45536	1.46343	1.47488	1.44064	1.50612															1582258	1849
1.50351	1.48785	1.47426	1.4695	1.4641	1.46432	1.45157	1.47847															1385004	1713
1.49967	1.48436	1.47026	1.46985	1.47566	1.45393	1.51727	1.47992															1340283	1715
1.46509	1.46099	1.45653	1.45675	1.46583	1.48258	1.48456	1.44788															1399878	1799
1.49092	1.48881	1.43403	1.48956	1.45277	1.49044	1.47573	1.44056															1411642	1756
1.47649	1.46416	1.47074	1.4862	1.44521	1.4576	1.4543	1.49871															1686809	1907
1.45523	1.4963	1.44979	1.46402	1.46145	1.44918	1.43421	1.48629															1650249	1886
1.48985	1.44941	1.43177	1.45306	1.47308	1.45181	1.48008	1.46994															1269801	1682
1.4761	1.50687	1.49067	1.47495	1.46659	1.43656	1.49969	1.45557															1266079	1700
1.47986	1.48097	1.45465	1.49245	1.44188	1.44387	1.45628	1.48138															1413881	1762
1.48982	1.51534	1.46536	1.50398	1.49466	1.45974	1.44633	1.5205															1430723	1783
1.47503	1.47656	1.51883	1.49876	1.47276	1.461	1.44848	1.47796															1326601	1699
1.48299	1.47334	1.47219	1.51805	1.46767	1.47003		1.46831															1414264	1754
1.46115	1.47774	1.58245	1.5182	1.46037	1.45004		1.46814															1453486	1750
1.48445	1.47205	1.46355	1.53941	1.46045	1.44236		1.49265															1471191	1826
1.49183		1.45491	1.47764	1.46261	1.38102		1.51084															1356594	1717
1.46189		1.42962	1.46967	1.45045	1.44562		1.48183															1356523	1718
1.46921		1.45427	1.52628	1.4621	1.46861		1.49064															1623705	1921
1.47095				1.44696	1.4592		1.47511															1448714	1820
1.48145				1.45188	1.48844		1.47491															1473605	1836
1.47048				1.45965	1.46696		1.45155
				1.46118	1.46063		1.50545
				1.47462	1.46287		1.47416
				1.45991	1.46297		1.47506
				1.48764			1.50756
							1.5121
							1.51245
1.47896	1.47656	1.46608	1.48634	1.46282	1.45906	1.46259	1.48226
0.0127614	0.0205576	0.0354758	0.0252959	0.0122431	0.0219913	0.0270156	0.0212584

## Sheet: phenomes
	0.0648485	0.161444	0.0120768	0.182971	0.0546039	0.172658	0.204719	0.752787	1.47896	0.763468	0.14251	5.50688
	0.0719458	0.154617	0.0119209	0.170869	0.053442	0.18813	0.209922	0.706171	1.47647	0.809097	0.161275	5.39141
	0.0800559	0.159348	0.0122048	0.173698	0.0529309	0.167368	0.198461	0.711493	1.46608	0.802725	0.150344	3.87651
	0.0596308	0.135864	0.0107418	0.166698	0.0761431	0.144146	0.215516	0.793484	1.48634	0.759989	0.167956	5.2494

[truncated: 1 more sheets: interveincorrrelation]
