# Supplementary material for: MAPPER: An Open-Source, High-Dimensional Image Analysis Pipeline Unmasks Differential Regulation of Drosophila Wing Features
Source: Front Genet. 2022 Apr 11;13:869719. doi: 10.3389/fgene.2022.869719 (PMC9035675; doi:10.3389/fgene.2022.869719)
Supplement: Supplementary file 18 [file DataSheet7.CSV]

Wing name	Genotype	Intervein area_1	Intervein area_2	Intervein area_3	Intervein area_4	Intervein area_5	Intervein area_6	Intervein area_7	Intervein area_8	Intervein area_9	Intervein area_10	Intervein trichome count_1	Intervein trichome count_2	Intervein trichome count_3	Intervein trichome count_4	Intervein trichome count_5	Intervein trichome count_6	Intervein trichome count_7	Intervein trichome count_8	Intervein trichome count_9	Intervein trichome count_10	Total wing area	Total trichome density	AP axis	PD axis	d(L3-L4)
samw_F_L_oly_4X_12	1	0.207876	0.374276	0.029736	0.410904	0.12602	0.45394	0.519644	0	0	0	989	1899	161	2117	637	2494	2863	0	0	0	2.406632	5258.208176	1.231007717	2.14320251	0.245552438
samw_F_L_oly_4X_13	1	0.194392	0.367684	0.026156	0.407432	0.122048	0.441976	0.511524	0	0	0	835	1801	133	2019	616	2246	2650	0	0	0	2.380364	4972.933722	1.237093368	2.135049648	0.261357992
samw_F_L_oly_4X_14	1	0.183556	0.351868	0.024916	0.39266	0.111392	0.44388	0.488328	0	0	0	895	1822	137	2095	610	2554	2802	0	0	0	2.272792	5466.793549	1.216503185	2.075967726	0.248467302
samw_F_L_oly_4X_16	1	0.189932	0.36674	0.02556	0.397472	0.115644	0.438556	0.496468	0	0	0	909	2012	142	2181	592	2476	2749	0	0	0	2.309568	5447.770162	1.204380339	2.102739404	0.257619875
samw_F_L_oly_4X_17	1	0.18114	0.33588	0.024196	0.376692	0.107976	0.419316	0.4625	0	0	0	888	1784	141	1997	592	2417	2630	0	0	0	2.165168	5477.276301	1.193777199	2.027843436	0.247386338
samw_F_L_oly_4X_18	1	0.197216	0.36498	0.027992	0.400676	0.123316	0.444788	0.516236	0	0	0	957	1906	154	2113	640	2522	2934	0	0	0	2.3516	5409.588648	1.228151456	2.128475746	0.26122787
samw_F_L_oly_4X_19	1	0.201064	0.36552	0.027552	0.408912	0.119468	0.455388	0.552792	0	0	0	941	1906	158	2144	607	2604	3063	0	0	0	2.419604	5361.158983	1.227478717	2.14905677	0.257410179
samw_F_L_oly_4X_20	1	0.210696	0.38604	0.029684	0.430784	0.127948	0.480588	0.557024	0	0	0	997	1989	167	2254	666	2645	3114	0	0	0	2.515296	5323.102228	1.260872714	2.19273163	0.254448423
samw_F_L_oly_4X_21	1	0.18112	0.342652	0.023736	0.379076	0.111652	0.42474	0.485876	0	0	0	907	1813	139	2062	598	2510	2755	0	0	0	2.209732	5533.514089	1.186820964	2.041141347	0.240308136
samw_F_L_oly_4X_22	1	0.191472	0.350928	0.027432	0.406988	0.114716	0.445564	0.506156	0	0	0	921	1854	157	2249	629	2579	2857	0	0	0	2.334128	5503.960346	1.234239847	2.106901516	0.27202941
samw_F_L_oly_4X_23	1	0.180676	0.338312	0.025788	0.377648	0.107748	0.419888	0.479096	0	0	0	893	1845	145	2086	579	2379	2853	0	0	0	2.19308	5587.935864	1.186986099	2.054446154	0.23994166
samw_F_L_oly_4X_26	1	0.180348	0.34284	0.02308	0.385392	0.114388	0.419068	0.487252	0	0	0	854	1892	128	2006	619	2367	2818	0	0	0	2.209756	5472.328987	1.193023051	2.040674643	0.247386338
samw_F_L_oly_4X_27	1	0.192472	0.33996	0.025312	0.373632	0.111056	0.416264	0.48272	0	0	0	936	1836	139	2021	601	2451	2726	0	0	0	2.211824	5516.592013	1.179777945	2.073652816	0.230338881
samw_F_L_oly_4X_28	1	0.185016	0.345372	0.024796	0.3779	0.106624	0.424912	0.462952	0	0	0	884	1830	148	2009	545	2474	2631	0	0	0	2.194308	5458.161874	1.185413008	2.055982733	0.245120379
samw_F_L_oly_4X_29	1	0.203804	0.36218	0.0297	0.409856	0.122984	0.451268	0.546612	0	0	0	973	1923	182	2189	627	2525	3098	0	0	0	2.445828	5416.1862	1.218761667	2.165472004	0.253432437
samw_F_L_oly_4X_30	1	0.207928	0.362412	0.026836	0.410352	0.121096	0.44666	0.50656	0	0	0	970	1896	154	2181	650	2556	2790	0	0	0	2.385464	5378.404914	1.241793864	2.122342574	0.262617593
samw_F_L_oly_4X_31	1	0.202052	0.359532	0.027764	0.40454	0.11616	0.464128	0.508564	0	0	0	957	1858	150	2167	592	2585	2865	0	0	0	2.35608	5365.047966	1.235580835	2.127204739	0.247297392
samw_F_L_oly_4X_34	1	0.185904	0.338592	0.026628	0.398168	0.112668	0.426008	0.48668	0	0	0	877	1805	151	2160	598	2502	2821	0	0	0	2.246648	5527.061026	1.206351524	2.078831402	0.249230817
samw_F_L_oly_4X_35	1	0.179772	0.33308	0.022288	0.372112	0.106084	0.419396	0.460912	0	0	0	913	1836	133	2036	578	2458	2697	0	0	0	2.1518	5624.605258	1.185116028	2.009741526	0.233238076
samw_F_L_oly_4X_36	1	0.22576	0.398236	0.030324	0.4534	0.14024	0.495592	0.585052	0	0	0	1039	2068	166	2430	732	2678	3041	0	0	0	2.641276	5219.436194	1.296555437	2.251777076	0.279556792
samw_F_L_oly_4X_37	1	0.22336	0.387696	0.02864	0.434796	0.130236	0.487072	0.56638	0	0	0	1030	2025	154	2243	678	2712	3144	0	0	0	2.555524	5307.814257	1.287318142	1.954749345	0.277654462
samw_F_L_oly_4X_38	1	0.219188	0.38082	0.0279	0.423676	0.129272	0.479116	0.5563	0	0	0	1064	2003	153	2221	669	2582	3062	0	0	0	2.508976	5303.500653	1.259701552	2.18182607	0.248467302
samw_F_L_oly_4X_39	1	0.213824	0.364636	0.029368	0.418004	0.119928	0.471384	0.545248	0	0	0	1046	1886	155	2151	616	2660	3006	0	0	0	2.449868	5327.433694	1.258095386	2.191324942	0.237402612
samw_F_L_oly_4X_40	1	0.2013	0.378016	0.02668	0.42182	0.124792	0.47136	0.541788	0	0	0	946	1974	134	2163	677	2502	2872	0	0	0	2.446336	5202.802162	1.262025356	2.192588653	0.236211769
samw_F_L_oly_4X_41	1	0.203772	0.362504	0.026752	0.394064	0.131592	0.442036	0.54394	0	0	0	983	1886	149	2085	670	2427	3034	0	0	0	2.383652	5337.679245	1.213734732	2.130124175	0.23249086
samw_F_L_oly_4X_43	1	0.1985	0.362596	0.026148	0.40164	0.121556	0.452508	0.5044	0	0	0	944	1865	139	2065	661	2615	2799	0	0	0	2.336068	5363.393101	1.221528551	2.116677821	0.236617835
samw_F_L_oly_4X_44	1	0.185528	0.309756	0.022388	0.381948	0.102416	0.410636	0.45358	0	0	0	962	1623	134	2087	536	2274	2605	0	0	0	2.1711	5476.752336	1.190443615	1.995998497	0.256943574
samw_F_L_oly_4X_45	1	0.193288	0.360544	0.027444	0.39904	0.114656	0.448812	0.501628	0	0	0	968	1964	156	2144	622	2581	2887	0	0	0	2.324944	5535.315135	1.227159321	2.11360545	0.258936286
samw_F_L_oly_4X_46	1	0.203004	0.370556	0.027532	0.407672	0.119176	0.457032	0.532084	0	0	0	971	1960	158	2161	646	2484	2971	0	0	0	2.405832	5361.690952	1.254189778	2.134576539	0.243704739
samw_F_L_oly_4X_47	1	0.183508	0.346244	0.024648	0.380012	0.106744	0.417152	0.448888	0	0	0	904	1792	151	2056	578	2433	2610	0	0	0	2.166632	5518.048486	1.192791683	2.028418349	0.248169297
samw_F_L_oly_4X_49	1	0.201916	0.357632	0.026848	0.406068	0.125908	0.457328	0.5233	0	0	0	964	1915	156	2162	680	2666	2950	0	0	0	2.381472	5475.464507	1.22644527	2.131294442	0.242495361
samw_F_L_oly_4X_50	1	0.211692	0.376716	0.030652	0.421196	0.125592	0.468564	0.528764	0	0	0	998	2054	173	2217	664	2595	2880	0	0	0	2.445928	5353.702149	1.249673557	2.179277403	0.251412012
samw_F_L_oly_4X_52	1	0.191544	0.36778	0.024836	0.407808	0.119364	0.452332	0.4857	0	0	0	923	1989	140	2185	670	2645	2818	0	0	0	2.33978	5548.062716	1.242790409	1.617247662	0.273130006
samw_F_L_oly_4X_53	1	0.197016	0.352652	0.025392	0.392604	0.11416	0.438328	0.498524	0	0	0	950	1832	141	2096	619	2497	2794	0	0	0	2.29248	5413.944585	1.222672483	2.102184102	0.260292144
samw_F_L_oly_4X_55	1	0.187636	0.354736	0.026092	0.391492	0.114988	0.442908	0.480184	0	0	0	901	1856	146	2125	606	2560	2660	0	0	0	2.276024	5432.334553	1.231644429	2.094837703	0.252420284
samw_F_L_oly_4X_56	1	0.202608	0.363704	0.028168	0.409224	0.118096	0.456464	0.523012	0	0	0	971	1904	162	2165	626	2589	2909	0	0	0	2.384684	5390.058231	1.222561246	2.130885262	0.26122787
samw_F_L_oly_4X_57	1	0.1982	0.372088	0.02596	0.433512	0.122252	0.471204	0.521428	0	0	0	949	1958	154	2264	641	2600	2849	0	0	0	2.425884	5322.561693	1.242766269	2.181862049	0.262944861
samw_F_L_oly_4X_59	1	0.197728	0.355824	0.026084	0.398376	0.118032	0.43484	0.523844	0	0	0	931	1899	142	1986	618	2388	2961	0	0	0	2.355148	5317.005463	1.21642098	2.147419847	0.25047954
samw_F_L_oly_4X_60	1	0.175008	0.329108	0.022568	0.372008	0.101288	0.4109	0.447364	0	0	0	866	1714	133	2050	534	2320	2566	0	0	0	2.114756	5479.904684	1.167905818	2.003685105	0.242923856
samw_F_L_oly_4X_61	1	0.175104	0.333076	0.023904	0.368728	0.099668	0.395036	0.435344	0	0	0	884	1819	144	2061	539	2322	2496	0	0	0	2.084728	5606.654796	1.149561656	2.025232085	0.255890602
samw_F_L_oly_4X_62	1	0.192564	0.346692	0.026128	0.390764	0.110844	0.421004	0.485688	0	0	0	934	1832	145	2069	599	2527	2765	0	0	0	2.240684	5507.973921	1.186011804	2.066771879	0.244204832
samw_F_L_oly_4X_64	1	0.217128	0.375176	0.032796	0.42602	0.123204	0.472632	0.542912	0	0	0	1032	1948	183	2257	644	2617	3070	0	0	0	2.482032	5366.076859	1.252926175	2.180160086	0.2378571
samw_F_L_oly_4X_66	1	0.19876	0.349892	0	0.399448	0.113848	0.046984	0.504804	0	0	0	948	1809	0	2074	612	230	2880	0	0	0	2.31644	5341.00785	0	0	0
samw_F_L_oly_4X_67	1	0.200388	0.34796	0.023628	0.399252	0.117756	0.440188	0.508452	0	0	0	1046	1922	134	2187	620	2523	2907	0	0	0	2.307484	5564.814706	1.215350155	2.109584082	0.256320112
samw_F_L_oly_4X_68	1	0.202072	0.361228	0.024344	0.40832	0.119888	0.452232	0.502008	0	0	0	980	1951	129	2268	645	2597	2862	0	0	0	2.348368	5522.459871	1.231105195	2.14485524	0.244859143
samw_F_L_oly_4X_69	1	0.208656	0.367016	0.025424	0.41218	0.123884	0.46438	0.539912	0	0	0	1013	1903	141	2149	650	2600	2966	0	0	0	2.432308	5333.764194	1.251463144	2.181082759	0.26122787
samw_F_L_oly_4X_78	1	0.20762	0.3545	0.028392	0.410128	0.119512	0.45794	0.508384	0	0	0	990	1801	155	2143	609	2443	2822	0	0	0	2.369148	5254.313972	1.23032516	2.12011627	0.252578701
samw_F_L_oly_4X_79	1	0.21454	0.379736	0.029524	0.413896	0.123632	0.467624	0.512492	0	0	0	989	1933	153	2147	617	2454	2734	0	0	0	2.433624	5149.329144	1.265884671	2.149895346	0.251872984
samw_F_L_oly_4X_80	1	0.20746	0.370352	0.02862	0.417644	0.125592	0.467328	0.534056	0	0	0	1006	1991	159	2184	652	2598	3058	0	0	0	2.43176	5415.024834	1.24570462	2.173922722	0.249615705
samw_F_L_oly_4X_81	1	0.148036	0.297116	0.020108	0.33086	0.086756	0.369128	0.379788	0	0	0	735	1632	121	1848	493	2141	2175	0	0	0	1.875492	5604.268191	1.096913853	1.908251818	0.242156974
samw_F_L_oly_4X_82	1	0.202468	0.366624	0.028852	0.414432	0.125176	0.456748	0.548216	0	0	0	927	1906	168	2227	657	2657	3101	0	0	0	2.422792	5434.265135	1.225530089	2.150507382	0.232912001
samw_F_L_oly_4X_84	1	0.198192	0.366332	0.026544	0.402664	0.118712	0.442752	0.528884	0	0	0	947	1907	151	2087	615	2420	3098	0	0	0	2.35972	5386.069633	1.231605456	2.125918155	0.251077677
samw_F_L_oly_4X_85	1	0.134872	0.263824	0.018016	0.295068	0.077832	0.323732	0.34628	0	0	0	658	1436	111	1661	425	1915	2027	0	0	0	1.68742	5640.493716	1.035718108	1.790197754	0.22631836
samw_F_L_oly_4X_86	1	0.163508	0.312608	0.022012	0.342164	0.0947	0.374792	0.4066	0	0	0	825	1693	130	1899	544	2208	2398	0	0	0	1.969252	5649.66814	1.126369389	1.935475394	0.242156974
samw_F_L_oly_4X_87	1	0.21358	0.368932	0.028064	0.418444	0.120752	0.45282	0.537808	0	0	0	1012	1953	152	2229	634	2499	3088	0	0	0	2.417084	5404.130069	1.232064933	2.142705999	0.240416306
samw_F_L_oly_4X_88	1	0.17526	0.32972	0.021548	0.375356	0.102688	0.425352	0.450856	0	0	0	866	1794	126	2104	580	2547	2669	0	0	0	2.15372	5681.685258	1.185407947	2.032939005	0.262640439
samw_F_L_oly_4X_89	1	0.144812	0.2982	0.047604	0.388868	0.112832	0.430972	0.482944	0	0	0	680	1596	234	2110	599	2499	2682	0	0	0	2.247508	5455.789222	1.210305746	1.630225751	0.235490976
samw_F_L_oly_4X_90	1	0.171948	0.309772	0.022936	0.349284	0.096372	0.384688	0.4244	0	0	0	853	1646	134	1922	545	2235	2538	0	0	0	2.013812	5611.572127	1.140813745	1.959719368	0.243261177
samw_F_L_oly_4X_92	1	0.168736	0.30872	0.023472	0.360664	0.093912	0.392616	0.434904	0	0	0	824	1697	144	1993	523	2321	2555	0	0	0	2.04572	5640.417628	1.149422464	1.97953151	0.233734893
samw_F_L_oly_4X_93	1	0.192924	0.347188	0.0259	0.384612	0.113388	0.436448	0.4894	0	0	0	939	1927	152	2125	618	2566	2884	0	0	0	2.252164	5634.064708	1.195379438	2.075889448	0.24586175
samw_F_L_oly_4X_94	1	0.206316	0.355772	0.027256	0.406308	0.12052	0.443376	0.523148	0	0	0	968	1901	157	2134	657	2549	3026	0	0	0	2.36314	5469.833331	1.220403212	2.104779798	0.23928226
samw_F_L_oly_4X_95	1	0.193272	0.354572	0.026716	0.402456	0.11918	0.425324	0.493448	0	0	0	943	1902	170	2185	655	2470	2868	0	0	0	2.282556	5554.926927	1.207696982	2.111694343	0.254472002
