# Supplementary material for: MAPPER: An Open-Source, High-Dimensional Image Analysis Pipeline Unmasks Differential Regulation of Drosophila Wing Features
Source: Front Genet. 2022 Apr 11;13:869719. doi: 10.3389/fgene.2022.869719 (PMC9035675; doi:10.3389/fgene.2022.869719)
Supplement: Supplementary file 21 [file DataSheet5.CSV]

fileName	Manual_Area	Manual_PD	Manual_AP	Auto_Area	Auto_PD	Auto_AP
samw_M_L_oly_4X_2	1.029445352	1.007077173	1.020002312	1.022294481	1.016966604	1.018518383
samw_M_L_oly_4X_3	1.023586143	0.99963938	1.012371372	1.016158331	1.003314678	1.021875537
samw_M_L_oly_4X_4	0.834537861	0.911873422	0.905538213	0.830879976	0.911793003	0.917606335
samw_M_L_oly_4X_6	0.985456893	0.995176704	0.994565846	0.973923698	0.999273061	0.994992882
samw_M_L_oly_4X_7	1.032774449	1.004102056	1.014915019	1.024785707	1.018671199	1.011376292
samw_M_L_oly_4X_9	1.013776406	0.995176704	1.009827726	1.013616392	1.012273284	1.009310574
samw_M_L_oly_4X_10	0.997752356	0.984763794	0.994565846	0.998654243	1.007602319	0.999792554
samw_M_L_oly_4X_12	1.060650082	1.011539849	1.014915019	1.062528103	1.035293882	1.022627475
samw_M_L_oly_4X_13	0.980130339	0.971375766	0.974216672	0.976774134	0.986087696	0.990582576
samw_M_L_oly_4X_14	1.008938119	0.990714028	0.999653139	1.005582769	1.005542859	0.990636598
samw_M_L_oly_4X_15	1.059096503	1.01005229	1.017458666	1.057374498	1.027196767	1.032374821
samw_M_L_oly_4X_16	1.019280512	0.995176704	1.004740432	1.013185341	1.007470787	1.006607688
samw_M_L_oly_4X_17	1.002590642	0.986251352	0.997109492	1.007773949	1.008839033	1.003359462
samw_M_L_oly_4X_18	0.96712467	0.983276235	0.994565846	0.970067474	0.982348865	1.001003456
samw_M_L_oly_4X_19	1.007162601	1.002614497	1.002196786	1.00316761	1.013559558	1.006021106
samw_M_L_oly_4X_20	1.051950043	1.032365669	1.014915019	1.046530585	1.029473137	1.022007246
samw_M_L_oly_4X_21	1.049952586	1.001126938	1.022545959	1.04801391	1.027829941	1.027080176
samw_M_L_oly_4X_22	0.979508908	0.966913091	0.992022199	0.978217313	0.97377589	1.003755362
samw_M_L_oly_4X_23	0.97036499	0.981788677	0.999653139	0.974730864	0.992912539	0.990936122
samw_M_L_oly_4X_24	1.013732018	1.018977642	0.994565846	1.016557688	1.004586096	0.996990673
samw_M_L_oly_4X_25	0.974359906	1.01005229	0.992022199	0.979584424	1.002322911	0.987488568
samw_M_L_oly_4X_26	1.034683131	1.027902993	1.002196786	1.027847444	1.01494468	0.999351272
samw_M_L_oly_4X_27	0.982660452	0.987738911	0.994565846	0.98384423	0.984605819	0.99130263
samw_M_L_oly_4X_28	1.011201905	1.0204652	1.004740432	1.015439911	1.007147709	1.000552984
samw_M_L_oly_4X_29	0.986921696	1.008564731	1.007284079	0.986643955	0.984017991	1.016719221
samw_M_L_oly_4X_30	0.915101991	0.966913091	0.953867499	0.918996278	0.962983814	0.967155563
samw_M_L_oly_4X_31	1.045824506	1.042778579	1.007284079	1.041546019	1.027526479	1.023058717
samw_M_L_oly_4X_32	0.987898231	1.008564731	1.002196786	0.9880005	0.996349448	0.993288253
samw_M_L_oly_4X_34	1.013510078	1.016002524	0.997109492	1.010970917	1.013049545	1.000527051
samw_M_L_oly_4X_35	1.090434397	1.044266138	1.040351486	1.087941147	1.044787393	1.039073022
samw_M_L_oly_4X_36	0.909375946	0.950549946	0.956411146	0.913570095	0.950646538	0.95813287
samw_M_L_oly_4X_37	1.122571273	1.053191489	1.047982426	1.121782946	1.055746537	1.057414624
samw_M_L_oly_4X_38	0.987232411	0.990714028	0.997109492	0.997103302	0.991970256	1.009998011
samw_M_L_oly_4X_39	1.059717935	1.036828345	1.027633252	1.065934258	1.032316919	1.032459641
samw_M_L_oly_4X_40	0.954696043	0.965425532	0.981847612	0.953736102	0.971240136	0.980095571
samw_M_L_oly_4X_41	1.033307104	1.018977642	1.022545959	1.034163199	1.019806983	1.028145388
samw_M_L_oly_4X_42	1.040675504	1.0204652	1.030176899	1.037112946	1.018575671	1.0221786
samw_M_L_oly_4X_43	0.993491112	1.016002524	0.979303966	0.99563688	1.009786304	0.990503992
samw_M_L_oly_4X_44	1.027048403	1.014514966	1.027633252	1.026503576	1.012488568	1.023953916
samw_M_L_oly_4X_46	1.091144604	1.047241255	1.040351486	1.088177803	1.039477241	1.04922253
samw_M_L_oly_4X_47	1.009515163	1.01005229	0.999653139	1.008602245	1.009537801	1.015634043
samw_M_L_oly_4X_48	1.085107843	1.050216372	1.047982426	1.082276196	1.042251933	1.039135447
samw_M_L_oly_4X_49	0.999527874	1.014514966	1.007284079	1.004164946	1.00383316	0.998986093
samw_M_L_oly_4X_50	1.032774449	1.018977642	1.009827726	1.03426251	1.022896269	1.012256189
samw_M_L_oly_4X_61	0.997486028	1.017490083	0.986934906	1.001352544	1.011567876	0.990215801
samw_M_L_oly_4X_62	0.907955531	0.962450415	0.969129379	0.914075102	0.957138401	0.96525059
samw_M_L_oly_4X_63	1.019413676	1.014514966	1.020002312	1.018366415	1.01232931	1.009227022
samw_M_L_oly_4X_64	0.974581845	0.998151821	0.976760319	0.979453418	0.995534878	0.97995823
samw_M_L_oly_4X_66	0.981461978	0.99963938	1.007284079	0.987708906	0.99252687	1.003029696
samw_M_L_oly_4X_72	0.851138954	0.920798774	0.925887386	0.853835601	0.918691294	0.924718577
samw_M_L_oly_4X_73	1.019058572	1.005589614	1.004740432	1.016166783	1.001217158	1.004719412
samw_M_L_oly_4X_74	1.008583016	1.018977642	1.004740432	1.021609869	1.017331469	0.998604542
samw_M_L_oly_4X_75	1.047555636	1.026415435	1.017458666	1.048111108	1.032039581	1.019393707
samw_M_L_oly_4X_76	0.906135625	0.95650018	0.964042086	0.911757142	0.951986813	0.929378654
samw_M_L_oly_4X_77	1.066598067	1.038315903	1.032720546	1.061663887	1.03855923	1.038486038
samw_M_L_oly_4X_78	0.980485443	0.987738911	0.994565846	0.976311387	0.9949491	0.99730455
samw_M_L_oly_4X_79	0.9393822	0.972863325	0.971673026	0.93830698	0.972068226	0.975064256
samw_M_L_oly_4X_80	1.042140306	1.035340786	1.030176899	1.046000222	1.028625812	1.018121853
samw_M_L_oly_4X_94	1.054036277	1.035340786	1.025089606	1.053309087	1.037249552	1.026698009
samw_M_L_oly_4X_95	0.970764482	0.996664263	0.984391259	0.969995632	0.993021075	0.990269843
samw_M_L_oly_4X_96	0.973472147	0.983276235	1.004740432	0.978445517	0.985257321	1.006949167
samw_M_L_oly_4X_97	0.928285213	0.966913091	0.974216672	0.930535368	0.962102187	0.968787329
samw_M_L_oly_4X_98	1.000104917	1.001126938	1.027633252	1.000682723	1.004410236	1.017522783
