# Supplementary material for: MAPPER: An Open-Source, High-Dimensional Image Analysis Pipeline Unmasks Differential Regulation of Drosophila Wing Features
Source: Front Genet. 2022 Apr 11;13:869719. doi: 10.3389/fgene.2022.869719 (PMC9035675; doi:10.3389/fgene.2022.869719)
Supplement: Supplementary file 24 [file DataSheet1.CSV]

Wing name	Genotype	Intervein area_1	Intervein area_2	Intervein area_3	Intervein area_4	Intervein area_5	Intervein area_6	Intervein area_7	Intervein area_8	Intervein area_9	Intervein area_10	Trichome density Intervein_1	Trichome density Intervein_2	Trichome density Intervein_3	Trichome density Intervein_4	Trichome density Intervein_5	Trichome density Intervein_6	Trichome density Intervein_7	Trichome density Intervein_8	Trichome density Intervein_9	Trichome density Intervein_10	Wing area	Total Trichome density	AP axis	PD axis	d(L3-L4)
samw_F_L_oly_4X_12	Female	51969	93569	7434	102726	31505	113485	129911	0	0	0	989	1899	161	2117	637	2494	2863	0	0	0	601658	0.021032833	615.5038586	1071.601255	122.7762192
samw_F_L_oly_4X_13	Female	48598	91921	6539	101858	30512	110494	127881	0	0	0	835	1801	133	2019	616	2246	2650	0	0	0	595091	0.019891735	618.5466838	1067.524824	130.678996
samw_F_L_oly_4X_14	Female	45889	87967	6229	98165	27848	110970	122082	0	0	0	895	1822	137	2095	610	2554	2802	0	0	0	568198	0.021867174	608.2515927	1037.983863	124.2336508
samw_F_L_oly_4X_16	Female	47483	91685	6390	99368	28911	109639	124117	0	0	0	909	2012	142	2181	592	2476	2749	0	0	0	577392	0.021791081	602.1901693	1051.369702	128.8099375
samw_F_L_oly_4X_17	Female	45285	83970	6049	94173	26994	104829	115625	0	0	0	888	1784	141	1997	592	2417	2630	0	0	0	541292	0.021909105	596.8885993	1013.921718	123.6931688
samw_F_L_oly_4X_18	Female	49304	91245	6998	100169	30829	111197	129059	0	0	0	957	1906	154	2113	640	2522	2934	0	0	0	587900	0.021638355	614.0757282	1064.237873	130.6139349
samw_F_L_oly_4X_19	Female	50266	91380	6888	102228	29867	113847	138198	0	0	0	941	1906	158	2144	607	2604	3063	0	0	0	604901	0.021444636	613.7393584	1074.528385	128.7050893
samw_F_L_oly_4X_20	Female	52674	96510	7421	107696	31987	120147	139256	0	0	0	997	1989	167	2254	666	2645	3114	0	0	0	628824	0.021292409	630.4363568	1096.365815	127.2242115
samw_F_L_oly_4X_21	Female	45280	85663	5934	94769	27913	106185	121469	0	0	0	907	1813	139	2062	598	2510	2755	0	0	0	552433	0.022134056	593.4104819	1020.570674	120.1540678
samw_F_L_oly_4X_22	Female	47868	87732	6858	101747	28679	111391	126539	0	0	0	921	1854	157	2249	629	2579	2857	0	0	0	583532	0.022015841	617.1199235	1053.450758	136.0147051
samw_F_L_oly_4X_23	Female	45169	84578	6447	94412	26937	104972	119774	0	0	0	893	1845	145	2086	579	2379	2853	0	0	0	548270	0.022351743	593.4930497	1027.223077	119.9708298
samw_F_L_oly_4X_26	Female	45087	85710	5770	96348	28597	104767	121813	0	0	0	854	1892	128	2006	619	2367	2818	0	0	0	552439	0.021889316	596.5115255	1020.337322	123.6931688
samw_F_L_oly_4X_27	Female	48118	84990	6328	93408	27764	104066	120680	0	0	0	936	1836	139	2021	601	2451	2726	0	0	0	552956	0.022066368	589.8889726	1036.826408	115.1694404
samw_F_L_oly_4X_28	Female	46254	86343	6199	94475	26656	106228	115738	0	0	0	884	1830	148	2009	545	2474	2631	0	0	0	548577	0.021832647	592.7065041	1027.991367	122.5601893
samw_F_L_oly_4X_29	Female	50951	90545	7425	102464	30746	112817	136653	0	0	0	973	1923	182	2189	627	2525	3098	0	0	0	611457	0.021664745	609.3808333	1082.736002	126.7162184
samw_F_L_oly_4X_30	Female	51982	90603	6709	102588	30274	111665	126640	0	0	0	970	1896	154	2181	650	2556	2790	0	0	0	596366	0.02151362	620.8969319	1061.171287	131.3087964
samw_F_L_oly_4X_31	Female	50513	89883	6941	101135	29040	116032	127141	0	0	0	957	1858	150	2167	592	2585	2865	0	0	0	589020	0.021460192	617.7904175	1063.602369	123.6486959
samw_F_L_oly_4X_34	Female	46476	84648	6657	99542	28167	106502	121670	0	0	0	877	1805	151	2160	598	2502	2821	0	0	0	561662	0.022108244	603.1757621	1039.415701	124.6154084
samw_F_L_oly_4X_35	Female	44943	83270	5572	93028	26521	104849	115228	0	0	0	913	1836	133	2036	578	2458	2697	0	0	0	537950	0.022498421	592.558014	1004.870763	116.6190379
samw_F_L_oly_4X_36	Female	56440	99559	7581	113350	35060	123898	146263	0	0	0	1039	2068	166	2430	732	2678	3041	0	0	0	660319	0.020877745	648.2777183	1125.888538	139.778396
samw_F_L_oly_4X_37	Female	55840	96924	7160	108699	32559	121768	141595	0	0	0	1030	2025	154	2243	678	2712	3144	0	0	0	638881	0.021231257	643.6590712	977.3746723	138.8272308
samw_F_L_oly_4X_38	Female	54797	95205	6975	105919	32318	119779	139075	0	0	0	1064	2003	153	2221	669	2582	3062	0	0	0	627244	0.021214003	629.850776	1090.913035	124.2336508
samw_F_L_oly_4X_39	Female	53456	91159	7342	104501	29982	117846	136312	0	0	0	1046	1886	155	2151	616	2660	3006	0	0	0	612467	0.021309735	629.0476929	1095.662471	118.7013058
samw_F_L_oly_4X_40	Female	50325	94504	6670	105455	31198	117840	135447	0	0	0	946	1974	134	2163	677	2502	2872	0	0	0	611584	0.020811209	631.0126782	1096.294326	118.1058847
samw_F_L_oly_4X_41	Female	50943	90626	6688	98516	32898	110509	135985	0	0	0	983	1886	149	2085	670	2427	3034	0	0	0	595913	0.021350717	606.8673661	1065.062087	116.24543
samw_F_L_oly_4X_43	Female	49625	90649	6537	100410	30389	113127	126100	0	0	0	944	1865	139	2065	661	2615	2799	0	0	0	584017	0.021453572	610.7642753	1058.338911	118.3089177
samw_F_L_oly_4X_44	Female	46382	77439	5597	95487	25604	102659	113395	0	0	0	962	1623	134	2087	536	2274	2605	0	0	0	542775	0.021907009	595.2218074	997.9992485	128.4717868
samw_F_L_oly_4X_45	Female	48322	90136	6861	99760	28664	112203	125407	0	0	0	968	1964	156	2144	622	2581	2887	0	0	0	581236	0.022141261	613.5796607	1056.802725	129.4681428
samw_F_L_oly_4X_46	Female	50751	92639	6883	101918	29794	114258	133021	0	0	0	971	1960	158	2161	646	2484	2971	0	0	0	601458	0.021446764	627.0948892	1067.288269	121.8523697
samw_F_L_oly_4X_47	Female	45877	86561	6162	95003	26686	104288	112222	0	0	0	904	1792	151	2056	578	2433	2610	0	0	0	541658	0.022072194	596.3958417	1014.209175	124.0846485
samw_F_L_oly_4X_49	Female	50479	89408	6712	101517	31477	114332	130825	0	0	0	964	1915	156	2162	680	2666	2950	0	0	0	595368	0.021901858	613.2226349	1065.647221	121.2476804
samw_F_L_oly_4X_50	Female	52923	94179	7663	105299	31398	117141	132191	0	0	0	998	2054	173	2217	664	2595	2880	0	0	0	611482	0.021414809	624.8367787	1089.638702	125.7060062
samw_F_L_oly_4X_52	Female	47886	91945	6209	101952	29841	113083	121425	0	0	0	923	1989	140	2185	670	2645	2818	0	0	0	584945	0.022192251	621.3952044	808.623831	136.5650028
samw_F_L_oly_4X_53	Female	49254	88163	6348	98151	28540	109582	124631	0	0	0	950	1832	141	2096	619	2497	2794	0	0	0	573120	0.021655778	611.3362414	1051.092051	130.1460718
samw_F_L_oly_4X_55	Female	46909	88684	6523	97873	28747	110727	120046	0	0	0	901	1856	146	2125	606	2560	2660	0	0	0	569006	0.021729338	615.8222146	1047.418851	126.2101422
samw_F_L_oly_4X_56	Female	50652	90926	7042	102306	29524	114116	130753	0	0	0	971	1904	162	2165	626	2589	2909	0	0	0	596171	0.021560233	611.280623	1065.442631	130.6139349
samw_F_L_oly_4X_57	Female	49550	93022	6490	108378	30563	117801	130357	0	0	0	949	1958	154	2264	641	2600	2849	0	0	0	606471	0.021290247	621.3831346	1090.931024	131.4724306
samw_F_L_oly_4X_59	Female	49432	88956	6521	99594	29508	108710	130961	0	0	0	931	1899	142	1986	618	2388	2961	0	0	0	588787	0.021268022	608.2104899	1073.709924	125.23977
samw_F_L_oly_4X_60	Female	43752	82277	5642	93002	25322	102725	111841	0	0	0	866	1714	133	2050	534	2320	2566	0	0	0	528689	0.021919619	583.9529091	1001.842553	121.4619282
samw_F_L_oly_4X_61	Female	43776	83269	5976	92182	24917	98759	108836	0	0	0	884	1819	144	2061	539	2322	2496	0	0	0	521182	0.022426619	574.7808278	1012.616043	127.9453008
samw_F_L_oly_4X_62	Female	48141	86673	6532	97691	27711	105251	121422	0	0	0	934	1832	145	2069	599	2527	2765	0	0	0	560171	0.022031896	593.0059022	1033.38594	122.102416
samw_F_L_oly_4X_64	Female	54282	93794	8199	106505	30801	118158	135728	0	0	0	1032	1948	183	2257	644	2617	3070	0	0	0	620508	0.021464307	626.4630875	1090.080043	118.92855
samw_F_L_oly_4X_66	Female	49690	87473	0	99862	28462	11746	126201	0	0	0	948	1809	0	2074	612	230	2880	0	0	0	579110	0.021364031	0	0	0
samw_F_L_oly_4X_67	Female	50097	86990	5907	99813	29439	110047	127113	0	0	0	1046	1922	134	2187	620	2523	2907	0	0	0	576871	0.022259259	607.6750777	1054.792041	128.1600562
samw_F_L_oly_4X_68	Female	50518	90307	6086	102080	29972	113058	125502	0	0	0	980	1951	129	2268	645	2597	2862	0	0	0	587092	0.022089839	615.5525973	1072.42762	122.4295716
samw_F_L_oly_4X_69	Female	52164	91754	6356	103045	30971	116095	134978	0	0	0	1013	1903	141	2149	650	2600	2966	0	0	0	608077	0.021335057	625.7315718	1090.541379	130.6139349
samw_F_L_oly_4X_78	Female	51905	88625	7098	102532	29878	114485	127096	0	0	0	990	1801	155	2143	609	2443	2822	0	0	0	592287	0.021017256	615.1625801	1060.058135	126.2893503
samw_F_L_oly_4X_79	Female	53635	94934	7381	103474	30908	116906	128123	0	0	0	989	1933	153	2147	617	2454	2734	0	0	0	608406	0.020597317	632.9423354	1074.947673	125.9364919
samw_F_L_oly_4X_80	Female	51865	92588	7155	104411	31398	116832	133514	0	0	0	1006	1991	159	2184	652	2598	3058	0	0	0	607940	0.021660099	622.8523099	1086.961361	124.8078523
samw_F_L_oly_4X_81	Female	37009	74279	5027	82715	21689	92282	94947	0	0	0	735	1632	121	1848	493	2141	2175	0	0	0	468873	0.022417073	548.4569263	954.1259089	121.0784869
samw_F_L_oly_4X_82	Female	50617	91656	7213	103608	31294	114187	137054	0	0	0	927	1906	168	2227	657	2657	3101	0	0	0	605698	0.021737061	612.7650447	1075.253691	116.4560003
samw_F_L_oly_4X_84	Female	49548	91583	6636	100666	29678	110688	132221	0	0	0	947	1907	151	2087	615	2420	3098	0	0	0	589930	0.021544279	615.8027282	1062.959077	125.5388386
samw_F_L_oly_4X_85	Female	33718	65956	4504	73767	19458	80933	86570	0	0	0	658	1436	111	1661	425	1915	2027	0	0	0	421855	0.022561975	517.8590542	895.0988772	113.1591799
samw_F_L_oly_4X_86	Female	40877	78152	5503	85541	23675	93698	101650	0	0	0	825	1693	130	1899	544	2208	2398	0	0	0	492313	0.022598673	563.1846944	967.7376969	121.0784869
samw_F_L_oly_4X_87	Female	53395	92233	7016	104611	30188	113205	134452	0	0	0	1012	1953	152	2229	634	2499	3088	0	0	0	604271	0.02161652	616.0324667	1071.353	120.2081528
samw_F_L_oly_4X_88	Female	43815	82430	5387	93839	25672	106338	112714	0	0	0	866	1794	126	2104	580	2547	2669	0	0	0	538430	0.022726741	592.7039733	1016.469503	131.3202193
samw_F_L_oly_4X_89	Female	36203	74550	11901	97217	28208	107743	120736	0	0	0	680	1596	234	2110	599	2499	2682	0	0	0	561877	0.021823157	605.1528732	815.1128756	117.7454882
samw_F_L_oly_4X_90	Female	42987	77443	5734	87321	24093	96172	106100	0	0	0	853	1646	134	1922	545	2235	2538	0	0	0	503453	0.022446289	570.4068723	979.8596838	121.6305883
samw_F_L_oly_4X_92	Female	42184	77180	5868	90166	23478	98154	108726	0	0	0	824	1697	144	1993	523	2321	2555	0	0	0	511430	0.022561671	574.7112318	989.7657551	116.8674463
samw_F_L_oly_4X_93	Female	48231	86797	6475	96153	28347	109112	122350	0	0	0	939	1927	152	2125	618	2566	2884	0	0	0	563041	0.022536259	597.6897188	1037.944724	122.9308749
samw_F_L_oly_4X_94	Female	51579	88943	6814	101577	30130	110844	130787	0	0	0	968	1901	157	2134	657	2549	3026	0	0	0	590785	0.021879333	610.201606	1052.389899	119.6411301
samw_F_L_oly_4X_95	Female	48318	88643	6679	100614	29795	106331	123362	0	0	0	943	1902	170	2185	655	2470	2868	0	0	0	570639	0.022219708	603.8484909	1055.847172	127.2360012
samw_M_L_oly_4X_10	Male	39381	73482	5216	82495	23502	90405	99040	0	0	0	822	1673	139	1870	551	2197	2391	0	0	0	472624	0.023319251	555.1549333	947.2563011	115.9525765
samw_M_L_oly_4X_11	Male	42872	77269	5874	86539	24078	95617	107330	0	0	0	885	1558	149	1946	527	2244	2555	0	0	0	499511	0.022439652	563.5494654	972.5703059	121.3342491
samw_M_L_oly_4X_12	Male	43649	77891	5610	87170	24393	94071	106842	0	0	0	867	1724	128	1939	547	2199	2462	0	0	0	502853	0.022441803	567.8344829	973.2893968	120.9049213
samw_M_L_oly_4X_13	Male	39524	71901	5201	80723	21860	88709	96193	0	0	0	817	1650	135	1877	507	2243	2373	0	0	0	462269	0.023760798	550.0409076	927.0302045	111.0855526
samw_M_L_oly_4X_14	Male	40395	74251	5053	84331	23174	87799	99890	0	0	0	818	1654	128	1925	522	2108	2409	0	0	0	475903	0.023051727	550.0709045	945.3201839	118.1058847
samw_M_L_oly_4X_15	Male	42879	77678	5147	87834	25558	93837	105301	0	0	0	852	1766	123	1961	561	2145	2535	0	0	0	500414	0.022688792	573.2468927	965.6772235	121.3342491
samw_M_L_oly_4X_16	Male	40534	75504	5356	83896	23887	89850	100393	0	0	0	850	1725	137	1955	547	2198	2447	0	0	0	479501	0.023506271	558.9391738	947.1326465	124.3905141
samw_M_L_oly_4X_17	Male	41194	72294	5590	83947	22355	92056	99137	0	0	0	881	1634	135	1914	510	2212	2353	0	0	0	476940	0.023138802	557.1355311	948.4189475	116.6190379
samw_M_L_oly_4X_18	Male	38772	70904	4879	81318	20348	87074	96342	0	0	0	817	1648	117	1890	490	2094	2326	0	0	0	459095	0.023476305	555.8273113	923.5152949	132.9661611
samw_M_L_oly_4X_19	Male	40612	73158	5020	84982	22116	91579	100016	0	0	0	838	1667	131	1945	512	2252	2465	0	0	0	474760	0.023497963	558.6134621	952.8567573	121.7415295
samw_M_L_oly_4X_2	Male	41933	75409	5454	84287	22835	94617	101249	0	0	0	888	1737	134	1949	539	2286	2452	0	0	0	483812	0.023450858	565.5528269	956.0597523	116.2755348
samw_M_L_oly_4X_20	Male	43596	75831	5253	88191	24486	92832	104421	0	0	0	913	1684	130	2002	565	2255	2476	0	0	0	495282	0.023066657	567.490088	967.8172606	114.5425685
samw_M_L_oly_4X_21	Male	43260	77603	5505	84979	24530	93215	105220	0	0	0	887	1720	144	1935	558	2262	2503	0	0	0	495984	0.023045645	570.3069349	966.2724771	119.8540779
samw_M_L_oly_4X_22	Male	40036	72439	5107	80535	21082	88087	95570	0	0	0	846	1651	126	1856	490	2072	2341	0	0	0	462952	0.023288719	557.3553624	915.4557608	122.8006515
samw_M_L_oly_4X_23	Male	39765	70236	5090	81088	22014	89328	97106	0	0	0	863	1639	131	1905	497	2240	2408	0	0	0	461302	0.023930682	550.2372216	933.4463027	116.4817582
samw_M_L_oly_4X_24	Male	40783	73077	5470	83996	23671	90965	100933	0	0	0	824	1617	137	1883	543	2164	2424	0	0	0	481097	0.02289834	553.5991329	944.4207219	120.5404496
samw_M_L_oly_4X_25	Male	38986	70888	5052	80675	22024	89572	95600	0	0	0	806	1636	123	1883	539	2197	2345	0	0	0	463599	0.023657078	548.3228976	942.2930807	112.0044642
samw_M_L_oly_4X_26	Male	42759	75543	5497	86139	22861	92901	101893	0	0	0	897	1728	141	2033	514	2285	2495	0	0	0	486440	0.023604222	554.9099026	954.1589228	119.6202324
samw_M_L_oly_4X_27	Male	39599	72491	5251	82648	21679	89266	98427	0	0	0	842	1664	134	1895	490	2163	2441	0	0	0	465615	0.023522026	550.4407325	925.6370779	114.5862121
samw_M_L_oly_4X_28	Male	40533	75956	5366	85486	22850	91504	99363	0	0	0	839	1744	140	1968	515	2279	2407	0	0	0	480568	0.0234932	555.5771774	946.828918	121.0784869
samw_M_L_oly_4X_29	Male	38784	73026	4952	82035	22554	88942	96894	0	0	0	815	1648	120	1902	529	2207	2379	0	0	0	466940	0.023576391	564.5538061	925.0844556	135.3403118
samw_M_L_oly_4X_3	Male	41131	74790	5754	84334	22706	93473	99700	0	0	0	853	1658	143	1927	529	2256	2432	0	0	0	480908	0.023224173	567.4169543	943.2254503	114.0175425
samw_M_L_oly_4X_30	Male	37671	68508	4763	77194	19222	83830	85053	0	0	0	831	1571	123	1799	434	2074	2187	0	0	0	434925	0.023971338	537.0325875	905.3100298	115.4512884
samw_M_L_oly_4X_31	Male	42885	76889	5384	87655	24081	92751	102468	0	0	0	908	1757	133	2013	582	2270	2471	0	0	0	492923	0.023452199	568.0739388	965.9871894	123.5677952
samw_M_L_oly_4X_32	Male	39166	72941	5192	82784	21425	91015	96576	0	0	0	850	1641	134	1904	487	2231	2394	0	0	0	467582	0.023566423	551.5432893	936.6773724	123.1300126
samw_M_L_oly_4X_34	Male	41510	73073	5599	83546	23236	89537	100648	0	0	0	872	1629	127	1878	516	2164	2410	0	0	0	478453	0.023003771	555.5627777	952.3772887	110.571244
samw_M_L_oly_4X_35	Male	44464	79702	5422	89883	25373	97327	109456	0	0	0	910	1783	124	2058	580	2293	2525	0	0	0	514880	0.022746647	576.9662035	982.2143351	122.7721467
samw_M_L_oly_4X_36	Male	36339	66913	4580	76329	19026	83613	86480	0	0	0	791	1538	116	1758	451	1999	2082	0	0	0	432357	0.023400664	532.0225559	893.7116425	115.8706175
samw_M_L_oly_4X_37	Male	46405	84218	6008	92979	26136	99188	110191	0	0	0	916	1813	139	2047	566	2246	2484	0	0	0	530896	0.021953238	587.1507473	992.5171283	121.6716894
samw_M_L_oly_4X_38	Male	39662	74342	5086	83008	22628	89551	99744	0	0	0	838	1728	133	1917	519	2227	2453	0	0	0	471890	0.023706527	560.8217186	932.5604538	123.4382437
samw_M_L_oly_4X_39	Male	41718	77843	5655	88876	23869	97689	107079	0	0	0	859	1822	131	2012	544	2356	2572	0	0	0	504465	0.023255761	573.2939909	970.4907264	120.1540678
samw_M_L_oly_4X_4	Male	31685	60862	4354	69073	17808	73815	83181	0	0	0	697	1386	114	1628	414	1866	2083	0	0	0	393223	0.024027373	509.5193814	857.1850734	113.7409337
samw_M_L_oly_4X_40	Male	38096	69900	5273	79687	20526	87391	93869	0	0	0	816	1590	134	1841	475	2142	2314	0	0	0	451366	0.023590092	544.2177873	913.0718756	118.1185845
samw_M_L_oly_4X_41	Male	41677	77847	5480	85341	23569	94123	101615	0	0	0	889	1792	130	1948	521	2322	2490	0	0	0	489429	0.023488777	570.8984148	958.7300193	125.2996409
samw_M_L_oly_4X_42	Male	41093	77070	5330	87055	23431	95134	101974	0	0	0	897	1731	132	1983	555	2365	2427	0	0	0	490825	0.023405948	567.5852359	957.5724516	123.3693641
samw_M_L_oly_4X_43	Male	38152	73575	5204	82390	21897	90534	98142	0	0	0	764	1601	133	1874	495	2226	2469	0	0	0	471196	0.023327982	549.9972727	949.3094859	122.4295716
samw_M_L_oly_4X_44	Male	41800	76306	5427	84469	23064	93988	99369	0	0	0	902	1692	138	1891	511	2278	2397	0	0	0	485804	0.023111377	568.5710158	951.8499094	122.102416
samw_M_L_oly_4X_45	Male	31295	62224	4109	69792	17354	77756	79184	0	0	0	647	1457	103	1656	394	1892	1963	0	0	0	397154	0.02373915	465.7692562	845.0729258	117
samw_M_L_oly_4X_46	Male	43218	78699	6038	90006	24898	100078	108035	0	0	0	837	1702	149	2013	564	2394	2535	0	0	0	514992	0.022604508	582.6019224	977.2222112	124.2336508
samw_M_L_oly_4X_47	Male	39405	74839	4808	85463	21897	91196	98986	0	0	0	789	1650	115	1884	475	2176	2383	0	0	0	477332	0.022736765	563.951239	949.0758663	130.2689526
samw_M_L_oly_4X_48	Male	44165	77490	5307	91025	25718	95750	109783	0	0	0	885	1760	133	2027	579	2294	2638	0	0	0	512199	0.022963329	577.0008666	979.8307252	118.5326959
samw_M_L_oly_4X_49	Male	39765	74074	5321	83102	22570	91997	98165	0	0	0	827	1672	123	1884	516	2239	2418	0	0	0	475232	0.023323229	554.7071299	943.7128801	120.7476708
samw_M_L_oly_4X_5	Male	38441	64315	5079	79742	20552	87253	92112	0	0	0	812	1435	126	1872	469	2113	2283	0	0	0	451018	0.023510041	543.3231083	824.3198712	209.3083849
samw_M_L_oly_4X_50	Male	41153	74522	5510	84424	23689	93628	103939	0	0	0	812	1674	137	1929	530	2271	2450	0	0	0	489476	0.022965106	562.0756177	961.634286	119.9541579
samw_M_L_oly_4X_6	Male	40070	73979	5368	81518	21229	87353	94204	0	0	0	858	1704	140	1915	504	2175	2312	0	0	0	460920	0.023798613	552.4898189	939.4258885	120.3079382
samw_M_L_oly_4X_61	Male	39102	73401	5239	84174	22386	89831	98546	0	0	0	797	1686	119	1908	497	2148	2342	0	0	0	473901	0.023013044	549.8372486	950.9843584	119.6202324
samw_M_L_oly_4X_62	Male	35578	67063	4793	75813	20153	84539	88495	0	0	0	747	1567	128	1771	475	2126	2214	0	0	0	432596	0.023982956	535.9748128	899.8147031	114.3896848
samw_M_L_oly_4X_63	Male	40763	73456	5529	84346	22974	94219	102133	0	0	0	819	1610	149	1922	512	2305	2478	0	0	0	481953	0.023133059	560.3936117	951.7001891	122.8087945
samw_M_L_oly_4X_64	Male	39044	70028	4938	80915	21821	88287	97825	0	0	0	791	1512	129	1775	499	2119	2411	0	0	0	463537	0.022926192	544.1415257	935.9115877	114.437756
samw_M_L_oly_4X_66	Male	39419	73931	4734	82995	21534	89517	97118	0	0	0	845	1708	108	1887	495	2224	2391	0	0	0	467444	0.023599382	556.9524217	933.0837315	129.7112177
samw_M_L_oly_4X_7	Male	39860	74564	5230	84859	22493	93203	100808	0	0	0	797	1668	132	1955	508	2245	2454	0	0	0	484991	0.023179587	561.5870369	957.6622578	115.4512884
samw_M_L_oly_4X_72	Male	32278	61571	4052	70373	16848	79880	83484	0	0	0	696	1434	106	1669	383	1949	2063	0	0	0	404087	0.023817313	513.4685969	863.6702206	114.7693339
samw_M_L_oly_4X_73	Male	40273	74162	5392	84480	23277	91926	104297	0	0	0	838	1660	137	1920	496	2217	2475	0	0	0	480912	0.022989238	557.8906703	941.2535525	121.0784869
samw_M_L_oly_4X_74	Male	41157	73419	5435	83995	23327	93073	99846	0	0	0	846	1652	136	1945	539	2252	2399	0	0	0	483488	0.023245576	554.495266	956.4027656	120.1540678
samw_M_L_oly_4X_75	Male	42053	77887	5705	87573	22394	96212	105641	0	0	0	850	1784	134	1989	517	2363	2579	0	0	0	496030	0.023352725	566.0388679	970.2299985	119.0126044
samw_M_L_oly_4X_77	Male	43807	78212	5719	88932	23815	96283	106746	0	0	0	921	1760	143	2003	526	2374	2590	0	0	0	502444	0.023261949	576.6402691	976.3591808	115.3169545
samw_M_L_oly_4X_78	Male	38349	72073	5096	81464	21099	91307	98356	0	0	0	797	1591	130	1811	472	2201	2332	0	0	0	462050	0.022891814	553.7734194	935.3608929	120.420098
samw_M_L_oly_4X_79	Male	37320	70036	5056	79331	20409	84926	89699	0	0	0	800	1638	127	1906	464	2172	2247	0	0	0	444064	0.024184478	541.4240482	913.8503707	115.7410904
samw_M_L_oly_4X_80	Male	42277	76619	5580	87503	23604	93643	106200	0	0	0	833	1693	140	1957	556	2235	2546	0	0	0	495031	0.022874151	565.3326454	967.0206823	117.2731853
samw_M_L_oly_4X_9	Male	41027	75783	5352	84478	22632	91513	96380	0	0	0	859	1670	126	1958	543	2263	2346	0	0	0	479705	0.023408004	560.4400057	951.6475188	120.503112
samw_M_L_oly_4X_94	Male	42863	77500	5178	88001	23652	95374	105843	0	0	0	868	1754	128	2036	515	2365	2513	0	0	0	498490	0.023217939	570.094729	975.1279403	132.9661611
samw_M_L_oly_4X_95	Male	38230	70708	4763	81687	21072	88669	98244	0	0	0	788	1628	114	1941	487	2181	2381	0	0	0	459061	0.023600985	549.8672567	933.5483383	108.6324077
samw_M_L_oly_4X_96	Male	39264	72331	5152	80176	21977	89970	97328	0	0	0	834	1645	126	1868	514	2208	2373	0	0	0	463060	0.023555015	559.1287866	926.2495614	129.5221989
samw_M_L_oly_4X_97	Male	36139	68636	4527	77900	20685	84777	91864	0	0	0	762	1541	122	1836	474	2112	2237	0	0	0	440386	0.023623767	537.9386582	904.4812049	116.7775663
samw_M_L_oly_4X_98	Male	40742	75317	5033	83106	22579	91429	96462	0	0	0	820	1624	123	1762	489	2142	2340	0	0	0	473584	0.022427581	565	944.2553945	119.9708298
