# Supplementary material for: MAPPER: An Open-Source, High-Dimensional Image Analysis Pipeline Unmasks Differential Regulation of Drosophila Wing Features
Source: Front Genet. 2022 Apr 11;13:869719. doi: 10.3389/fgene.2022.869719 (PMC9035675; doi:10.3389/fgene.2022.869719)
Supplement: Supplementary file 25 [file DataSheet2.CSV]

Wing name	Genotype	Coeff1	Coeff2	Coeff3	Coeff4	Coeff5	Coeff6	Coeff7	Coeff8	Coeff9	Coeff10	Coeff11	Coeff12	Coeff13	Coeff14	Coeff15	Coeff16	Coeff17	Coeff18	Coeff19	Coeff20	Coeff21	Coeff22	Coeff23	Coeff24	Coeff25	Coeff26	Coeff27	Coeff28	Coeff29	Coeff30	Coeff31	Coeff32	Coeff33	Coeff34	Coeff35	Coeff36	Coeff37	Coeff38	Coeff39	Coeff40	Coeff41	Coeff42	Coeff43	Coeff44	Coeff45	Coeff46	Coeff47	Coeff48
samw_F_L_oly_4X_12	Female	0.85756714	0	-0.340483489	0	561.7287692	3.55E-14	7.11E-14	-335.0037783	2.674319465	-0.891740079	6.856280258	4.207672504	31.79479005	3.016875965	0.849540057	-30.00143586	2.194679611	-1.633571588	-2.440899255	-4.366350847	7.381896561	0.884145884	2.534018441	-1.006967882	0.629098888	0.13197085	-1.836481833	-1.874466413	3.42521414	-0.379885405	2.662806897	-1.502566458	-0.047468944	0.160717462	-2.857808875	0.960946474	1.184578392	-0.921901185	0.65582804	-0.520402772	0.42025716	0.825400959	0.619311121	1.316222405	0.362831751	-1.210664825	0.028270442	-1.083064738
samw_F_L_oly_4X_13	Female	3.486709161	0	2.218418095	0	557.5130327	4.26E-14	6.93E-14	-333.892149	4.858635036	2.936293472	2.498150902	2.684532273	32.53529833	2.402057454	1.894313133	-29.33122112	3.080385905	-1.928648082	-2.207354949	-3.052254672	7.794476299	0.954500181	1.980746661	-1.162698882	0.820504975	-0.079467621	-1.214603943	-0.972875902	3.085083885	-0.502738435	3.643114995	-1.942406978	0.222121707	0.545270736	-2.665464203	0.216882989	0.758846564	-1.089633943	0.225876027	-1.036947658	0.841442269	0.955877193	0.357961349	1.64858119	0.111043243	-0.892869084	-0.22241295	-1.139974649
samw_F_L_oly_4X_14	Female	1.07590908	0	0.702121567	0	544.766751	4.09E-14	7.11E-14	-325.8964022	3.136241671	1.148783002	1.581507618	4.806445902	31.48699014	1.650811502	0.63078064	-28.80569717	1.989734689	-0.718289794	-1.536429689	-3.086446504	7.645695736	0.242328867	2.334428804	-1.730483315	0.368450605	0.369695578	-0.929945746	-0.885204388	2.749569941	-0.757037068	2.69827083	-1.977837795	0.051438741	0.796781739	-2.20753328	0.880271134	0.700676052	-1.002320111	0.097069088	-0.704853283	0.813405595	1.316590058	0.710409536	1.298072725	0.126637451	-0.813098251	-0.688845791	-1.109521364
samw_F_L_oly_4X_16	Female	2.004229964	0	1.504917687	0	550.0865477	-7.11E-14	-1.28E-13	-328.0454311	5.349985044	1.363799329	0.012313422	3.894022987	32.15110938	1.161238986	1.576287435	-28.44864576	3.300666584	-0.889434216	-2.433729039	-3.726386152	7.49114754	0.264093166	1.782709218	-1.292293	1.137238537	0.455348393	-1.243761064	-1.456881039	2.882937106	-1.523411347	3.096465029	-1.323710982	0.047605519	0.872970945	-2.198812542	0.174316484	0.684771579	-1.467741011	0.208439646	-0.431515099	0.779166859	1.45930942	0.326727792	1.418945678	0.093867138	-1.3968343	-0.268072963	-0.932795706
samw_F_L_oly_4X_17	Female	1.193222831	0	0.059286994	0	530.571996	1.42E-13	2.31E-13	-318.9295053	3.587511319	-1.09829725	1.472733801	3.201030145	31.47357094	1.633935738	0.34692355	-27.57619776	2.334732495	-0.903675106	-2.087680662	-3.794730426	7.180628781	-0.044002766	2.319105097	-1.413365848	0.143805106	-0.223142409	-1.157315095	-1.296077115	3.20407783	-0.960481946	2.661465111	-1.852611556	-0.282321659	0.338682282	-2.171124008	0.610520459	0.866654315	-0.982904554	0.153042103	-0.991195829	0.163332707	0.931464543	0.41332527	1.426966448	0.454052541	-0.984946193	-0.395954847	-1.282872582
samw_F_L_oly_4X_18	Female	2.158697293	0	1.10296882	0	555.1104139	7.64E-14	1.28E-13	-330.8949644	3.659930393	1.692673974	1.317948439	4.156492484	33.85083413	2.270214094	0.699363066	-29.333752	2.922742179	-0.118925608	-1.998892731	-3.723066171	7.932414955	0.307090316	2.403483762	-1.292684464	0.44671231	-0.030975642	-0.838508019	-1.204091429	3.081445028	-0.653325281	3.367422213	-2.279274016	-0.080449033	0.912486991	-2.195279833	0.843879163	0.940343939	-1.204296467	-0.217369847	-0.755237123	0.653500792	1.061581757	0.436490378	1.313505114	0.32958353	-0.809695036	-0.100009636	-1.00089831
samw_F_L_oly_4X_19	Female	2.326886685	0	0.25744694	0	560.2027921	1.14E-13	1.78E-13	-337.7969144	5.000693802	-2.538959526	3.143717516	5.191263814	32.49853819	2.838576263	0.738479024	-28.66417023	3.270517006	-2.79619609	-2.754089596	-4.644246379	7.74406791	0.637031278	2.448843963	-1.680118012	-0.298461167	-0.874557201	-2.327500482	-1.745729772	3.419825638	-0.597451618	3.555534694	-1.869114992	-0.718979764	0.285161792	-2.5186496	1.183797045	1.187680653	-1.365206695	0.125538131	-1.170678334	0.106258545	1.309613933	0.578834592	1.768954644	0.427573502	-1.133384307	-0.728685322	-1.225763277
samw_F_L_oly_4X_20	Female	0.957790559	0	0.581792018	0	573.7224457	-6.75E-14	-1.07E-13	-342.4041438	3.783290851	0.561702639	3.504280301	4.14359304	34.19101649	2.261568654	0.52667097	-29.48648514	2.277431891	-0.862160057	-3.263304082	-3.782359195	8.656498173	-0.399689385	3.137962848	-1.395694202	0.675609299	0.161854663	-1.889452807	-0.951590292	3.036930427	-1.41154723	3.114654155	-2.489556478	-0.095354816	0.979901497	-2.366786846	1.230280386	0.543462289	-1.479794366	0.020559356	-1.047792526	1.00022284	1.653395028	0.684704366	1.546230642	0.241161168	-1.069540206	-0.560142099	-0.9095536
samw_F_L_oly_4X_21	Female	2.62465046	0	0.085695176	0	537.3019955	-2.13E-14	-3.91E-14	-321.4792824	6.680153267	-3.534885003	-0.161349569	0.893894631	29.7559687	2.848886717	1.600691143	-26.85375511	3.973737638	-3.09894148	-3.639932259	-4.830366761	7.695414823	1.924813439	3.111954942	-0.728172136	0.159923281	-0.928746158	-2.586655038	-1.389046907	3.355464911	0.269725907	3.480965554	-2.491069867	-0.907701588	0.145149179	-2.400312323	0.506289091	1.227849034	-1.06433732	0.739444417	-1.004385661	-0.017393021	1.285009124	0.444547635	1.906006686	0.854588801	-1.069293297	-0.521338682	-0.963982731
samw_F_L_oly_4X_22	Female	4.19346902	0	1.263126901	0	552.7447593	9.24E-14	1.56E-13	-330.2980382	7.767929248	-1.248762509	0.097145136	3.490275078	30.52603141	3.135309927	2.936989678	-28.72355296	4.077618139	-2.92274052	-3.602838325	-4.500430882	7.335028356	1.535775549	3.224159297	-1.992247866	0.167936751	-0.839058252	-1.688767868	-0.579878654	3.395469544	-0.354295502	3.062112597	-2.645637243	-0.541762639	0.094340629	-2.074401393	1.043644318	1.166195239	-1.071485137	-0.114699686	-0.663912354	0.011289136	1.40002367	0.698903364	1.436186701	0.651786375	-1.292343544	-0.436309615	-1.228235486
samw_F_L_oly_4X_23	Female	2.286516985	0	1.440424686	0	535.2568854	5.33E-14	8.17E-14	-319.9442702	5.000688915	-0.314964763	-0.316682028	3.322725349	30.47680026	2.574693743	1.784996226	-27.96148526	2.489612068	-1.738135683	-2.601344566	-3.340151922	7.380238678	0.482366803	1.762632442	-1.751464226	0.042801982	-0.573287911	-0.911216988	-0.916782147	3.431440838	-0.255605197	2.869015688	-1.761798058	-0.623476524	0.26652677	-2.261046844	0.774367802	1.140627997	-1.18005726	0.279446706	-0.772668792	0.265957841	1.341020721	0.535694439	1.460281883	0.590430722	-0.979740656	-0.411922284	-1.122431229
samw_F_L_oly_4X_26	Female	0.210221948	0	0.559301872	0	538.1249329	-7.11E-15	-1.42E-14	-320.8650011	3.704408851	1.027584576	1.525971502	2.939228817	31.89259946	1.900594486	0.578322495	-26.61396559	1.432619566	-0.394270208	-1.579845401	-4.878970018	8.033828893	-0.530440224	2.465135124	-1.278189504	0.012115626	0.700032651	-1.622301074	-0.496236517	3.009150875	-1.268728526	3.204002246	-2.425844041	0.101092233	1.004840522	-2.086782516	1.190664785	0.426180953	-1.203039622	-0.106526218	-1.14766509	0.887584807	1.318829451	0.677751644	1.142986623	0.067128012	-0.913878237	-0.356272963	-0.55364652
samw_F_L_oly_4X_27	Female	0.256368668	0	0.117294065	0	539.698313	1.14E-13	1.92E-13	-319.8050079	3.398358462	-0.34285707	3.895350728	5.203902804	32.39951399	1.531156159	1.756546716	-28.17256437	2.093391245	-1.597178732	-1.253368593	-3.972081765	8.006715266	-0.638050769	1.772165793	-2.25159415	0.297888568	-0.156835853	-1.2788316	-1.255739502	3.065107659	-0.999584946	2.603170602	-1.788575042	-0.276926813	0.335335229	-2.383696243	0.520367357	0.856161791	-1.139462485	0.159748096	-0.802774428	0.478467161	1.189467087	0.370785633	1.420171129	0.263514131	-1.009610312	-0.603151754	-1.123082439
samw_F_L_oly_4X_28	Female	2.315220429	0	0.682772149	0	535.2521264	-1.08E-13	-1.85E-13	-319.9731547	3.29727981	0.386653402	2.977711979	3.931587633	31.47097965	1.303428713	1.425199695	-28.50945734	1.974922017	-1.70970175	-1.510539707	-2.804557491	7.7446178	0.287579143	1.503883764	-1.826364823	-0.034771561	-0.091073981	-0.573368865	-0.868511784	3.289529817	-0.553183724	2.270570645	-1.655258742	-0.311246013	0.172621076	-2.35496968	0.688326343	0.943830617	-1.192947751	0.269129797	-0.443392145	0.339467644	1.230829349	0.347148191	1.439240465	0.492148912	-1.044683706	-0.478926851	-1.064130118
samw_F_L_oly_4X_29	Female	0.226267418	0	1.262175041	0	602.9662069	2.40E-14	5.15E-14	-318.2578214	24.10457053	2.016769142	-21.29416889	-33.38784459	32.0189774	0.916722043	21.07427828	-5.094142269	3.830244304	3.140611438	-15.58776783	-21.54300572	12.4719965	-3.750876879	11.68796065	2.266050951	-2.320245443	5.110936103	-8.81306197	-0.683174099	6.40237341	-3.492680837	7.0945926	-5.075726155	-1.826726546	2.508955093	-2.47020249	4.213697957	3.157025151	-1.206162715	0.714126755	-5.710991998	-1.958759273	-0.228863841	-1.535274267	4.892123703	2.35090471	0.909711778	1.031793427	-3.964275143
samw_F_L_oly_4X_30	Female	-0.530523991	0	-1.224278927	0	574.1294491	4.71E-14	5.33E-14	-325.5140109	-15.53001591	-0.560636749	25.52971425	18.64380824	22.46268279	4.996913306	18.67979528	-25.27081659	-7.148785972	-1.059852659	9.976642209	-1.984482943	0.784161789	2.603906583	9.840279581	-4.951509856	-5.896396245	-0.709445333	1.708211761	-6.612959506	-1.298432726	0.299527771	1.623117622	-4.563605538	-5.173247773	-0.262082199	-6.050258182	-2.0626001	-2.014757862	-0.64380216	-2.031306415	-1.073112799	-3.82949714	1.073262941	-3.323275453	2.223994293	-2.270901172	-0.750737639	-2.242269541	1.12867455
samw_F_L_oly_4X_31	Female	1.758530635	0	1.055657389	0	556.3061137	-3.55E-15	-7.11E-15	-330.6471884	3.842495016	1.036004008	3.027696716	4.331958122	34.07638494	1.76819095	0.020874601	-29.80002579	2.271311162	-1.255095338	-1.778713723	-3.18816122	8.468332063	-0.27249141	2.408151023	-1.408095675	0.192556926	0.221024082	-0.960862942	-1.270763601	3.415498593	-1.271660045	2.847434731	-2.897083967	0.076563206	0.488490956	-2.305210861	1.361721023	0.546098003	-1.283158146	-0.196655129	-0.815510784	0.611743199	1.120351471	1.095023622	1.234058867	0.27698201	-0.703433805	-0.781634586	-1.013244217
samw_F_L_oly_4X_34	Female	0.489878843	0	0.108217095	0	544.860487	1.21E-13	2.06E-13	-322.3369656	3.733646991	0.504828977	2.805281665	3.823536223	32.50939101	2.051504446	1.025116044	-28.67006844	2.596212654	-0.768462443	-2.313993559	-3.416995548	7.452495248	-0.669021295	3.129816327	-1.843896125	0.861756137	0.701625096	-1.536111034	-1.190233542	2.612286276	-1.323151395	2.753878126	-2.324136721	0.328670777	0.770571383	-2.051688861	1.241599699	0.330798531	-1.18199657	-0.042981143	-0.749372953	0.993636972	1.177341718	0.604831121	1.259557763	-0.107972125	-0.903215274	-0.804014836	-0.970226145
samw_F_L_oly_4X_35	Female	-1.19234058	0	0.261758876	0	527.7893659	1.10E-13	1.78E-13	-318.5759598	4.028100119	0.243158051	4.669306488	3.35512135	31.27685177	1.352645192	-0.478558281	-27.54275505	1.556591742	-1.154499551	-0.740927516	-3.936800586	8.080615181	-0.217825477	1.291413887	-0.789896745	0.05472509	-0.413024641	-1.263099828	-1.875162926	3.250187245	-0.476751657	2.586402393	-1.675193398	-0.500583025	0.433014889	-2.636284183	0.589096231	0.781581325	-0.687229492	0.620271094	-0.906403412	0.453408243	1.101484944	0.114742797	1.371392324	0.140238062	-0.82198552	-0.226267443	-1.246224527
samw_F_L_oly_4X_36	Female	4.367957635	0	0.43281856	0	586.7179205	-3.55E-14	-4.97E-14	-352.3616216	7.035455083	0.809982632	3.632198871	4.549958942	34.60756435	2.363025101	-0.097479396	-28.91125535	4.133299429	-0.935020275	-1.578254917	-5.039215935	8.021687505	-0.865978315	1.899439046	-1.697308596	0.172402334	0.247958227	-0.890750913	-0.886919899	4.270513821	-0.846731694	2.694559479	-2.692665433	-0.639989915	0.302555248	-1.846626404	1.641718531	1.484691139	-0.805568472	-0.391795509	-1.75813603	0.114879475	0.609399166	1.02682938	2.318151476	0.367316195	-0.411866331	-0.38595038	-1.720994856
samw_F_L_oly_4X_37	Female	2.197416854	0	-0.061633077	0	578.0212801	0	7.11E-15	-345.8871148	5.473246536	-2.202741516	3.236460273	4.603803061	34.12190277	2.992894975	0.979906219	-28.77294094	3.539593271	-2.040224845	-3.186662472	-4.73845262	7.856786129	0.235720448	3.176918212	-1.081389395	0.584683567	-0.259869609	-2.016096866	-1.614109009	3.731331273	-0.704672768	3.704448107	-1.668618907	-0.441268072	0.495210933	-2.377681268	0.910451429	1.26487301	-1.100926037	0.247158426	-1.310002829	0.318387197	1.309846379	0.697156597	1.546477226	0.66027157	-1.122875374	-0.535881235	-1.114058922
samw_F_L_oly_4X_38	Female	2.944676261	0	0.288401363	0	574.1659117	-1.39E-13	-2.27E-13	-341.294218	6.778684732	-1.81078913	1.045499725	4.001277286	33.30701704	2.464295883	2.482615304	-28.64114592	4.458686523	-2.170945393	-3.378875166	-4.681153553	8.014020524	0.703302306	2.957008026	-1.721674618	0.836714551	-0.852042736	-2.116647538	-1.426750076	3.577065606	-0.342829915	3.505778067	-2.40216097	-0.274139237	-0.010782487	-2.590663968	1.050242763	1.249156114	-0.930147947	0.318211699	-1.452864534	0.123643733	1.302106429	0.540908026	1.693431198	0.524141167	-1.278358461	-0.551970466	-1.457779567
samw_F_L_oly_4X_39	Female	1.977561549	0	0.60347912	0	565.4740151	-1.35E-13	-2.27E-13	-338.2793409	4.958810547	-1.181591518	2.228084118	4.491948516	32.69088276	2.565238752	1.818071921	-30.20631129	2.800453738	-1.948993384	-3.00812357	-3.823109435	7.660090606	0.110758814	2.763154288	-1.659029411	0.508095923	-0.333574321	-1.26612504	-1.32390394	3.148835574	-0.522836525	2.688049842	-2.322236517	-0.305350384	0.133167901	-1.985361247	1.032803363	0.666613691	-0.953587981	-0.026891939	-0.922826313	0.62708624	0.988587758	0.696790077	1.464453598	0.272736374	-0.803649106	-0.500295839	-0.966000353
samw_F_L_oly_4X_40	Female	2.742814608	0	1.552107015	0	568.6022293	-6.75E-14	-1.10E-13	-335.4798838	4.721109106	1.675642186	0.337277382	4.433228274	34.70684634	1.277011543	1.230636347	-30.3311054	2.440577683	-0.965711521	-1.136413258	-3.759138039	8.427384543	0.201118275	2.125413172	-2.224925301	0.625579996	-0.357915706	-1.466327092	-0.46322014	3.327737648	-1.008216163	2.507625823	-2.588480408	0.154714954	0.367592796	-2.318273191	1.300230072	0.833581777	-0.730646421	-0.266354926	-0.947145503	0.653075399	0.778299598	0.888694498	1.305158446	0.305148025	-0.675676928	-0.587921428	-1.111633506
samw_F_L_oly_4X_41	Female	3.39306475	0	0.911821965	0	556.6647659	1.51E-13	2.56E-13	-334.9360854	6.588230448	-1.714885816	0.568896866	4.758869146	31.66106015	2.860294751	1.912338448	-27.92794464	4.471626725	-2.376518465	-3.394416875	-5.548734887	7.573052666	1.911390696	2.923647645	-0.693975031	-0.091296417	-1.565186415	-1.528866731	-1.201130851	3.989517108	0.091472876	4.235732303	-2.421870142	-0.734816638	-0.01809269	-2.951676583	0.467350792	1.46420054	-0.831998381	-0.244662699	-1.396170899	-0.527982666	1.483448258	0.260076136	2.019110093	1.087403206	-1.24651399	-0.019623827	-0.953168855
samw_F_L_oly_4X_43	Female	2.092302433	0	0.330993247	0	550.9749224	1.28E-13	2.17E-13	-331.4709932	3.714034381	-0.856860325	3.09402311	3.3949326	31.78577999	1.671201266	0.3838114	-28.56011824	2.293780784	-1.885945357	-2.341898945	-3.10814579	8.004249112	0.328443646	2.335847739	-1.263544628	0.311392392	-0.40471442	-1.400161563	-1.11493684	3.267005257	-0.675380422	2.606480122	-2.190368927	-0.467285631	0.273509008	-2.582245346	0.678254397	0.799389298	-1.089356696	-0.030365981	-0.957654687	0.216679709	1.224087734	0.906358909	1.386034949	0.3811073	-0.943643651	-0.810724926	-0.926436483
samw_F_L_oly_4X_44	Female	2.720611786	0	0.54807583	0	534.7160164	1.01E-13	1.69E-13	-317.2571794	5.499472586	-0.27549611	-0.026363622	4.007066241	30.6760781	1.818532847	0.685409901	-26.26614307	3.639346656	-1.741026273	-0.711517414	-3.595191807	7.931351883	1.564587073	2.216813217	-1.330236639	0.696403368	-1.409056938	-1.673971427	-1.195327762	3.45110852	0.147386044	3.265438333	-2.029357132	-0.107089882	0.093766394	-2.897844519	0.922394584	1.214675189	-0.963203053	0.434128569	-1.293121054	0.369794063	1.242114273	0.354812447	1.527509245	0.408935907	-1.049850993	-0.686989639	-1.475711649
samw_F_L_oly_4X_45	Female	1.26085534	0	-0.086340549	0	553.244381	-6.04E-14	-1.03E-13	-327.8669049	2.069298286	-0.562111806	2.56055858	2.273558165	32.41077119	2.131089646	0.798383845	-29.86807552	1.883773896	-0.881848642	-2.502640823	-2.277539921	7.809497966	0.016034747	2.944617471	-1.991749716	-0.035166978	0.536676737	-0.976261127	-1.76597656	3.003735297	-0.595447453	2.239665949	-2.12219959	-0.268879057	0.605056043	-1.965663063	1.233139167	0.709047269	-0.88795496	0.18971121	-0.967658446	0.508051518	1.265960735	0.541419791	1.167958921	0.168573874	-0.859131246	-0.573701651	-1.232319385
samw_F_L_oly_4X_46	Female	3.463622743	0	1.054022327	0	561.5659718	2.24E-13	3.69E-13	-334.3479918	4.695544742	-0.533012171	1.451719603	5.593009004	33.12355892	2.556806059	0.715714251	-30.56958927	2.658945473	-1.491634103	-2.096563367	-3.053021189	7.405097976	0.507230092	1.835367049	-1.710027198	0.455234497	-0.474074025	-0.587597811	-0.612313582	3.222803262	-0.717923466	3.007273776	-1.823142451	-0.176994949	0.121478956	-2.303239065	1.00009021	1.006542771	-0.810504417	-0.036117678	-0.62580068	0.540092226	1.046589928	0.489852095	1.312811706	0.487108268	-0.863939328	-0.449111932	-1.246989775
samw_F_L_oly_4X_47	Female	1.853078356	0	0.52051196	0	529.9281592	1.74E-13	2.77E-13	-319.2244007	4.067973632	-0.697065123	4.89079627	4.027417126	31.44777098	2.140779862	0.296662251	-27.15251231	2.530971638	-2.80087964	-1.927367749	-3.062835403	7.614551364	0.419495815	2.960290867	-1.650111386	0.487850171	-0.5043797	-1.826078074	-1.774817203	3.313337125	-1.134284051	2.447952739	-1.898435917	-0.432429233	0.185279122	-2.597629375	0.971662623	0.967012063	-0.933704204	0.104323119	-1.126683649	0.60637188	0.989135277	0.745224666	1.215871111	0.250869315	-1.198125999	-0.53865385	-1.034763618
samw_F_L_oly_4X_49	Female	4.142955923	0	1.339268359	0	558.9839641	1.72E-13	2.88E-13	-332.5671047	4.610653058	0.774953351	0.768833782	4.905427057	32.14338573	2.140431844	2.066062372	-29.8369235	3.429433416	-1.442479184	-2.572207976	-2.246570116	8.128117377	0.180907619	2.262021446	-1.143654266	0.436544015	0.408114464	-1.197893721	-1.302838844	3.642126619	-0.642050804	2.160411703	-2.361190919	0.08317373	0.900183777	-2.189771831	1.182023003	0.790538195	-1.33370563	0.083479363	-0.882557486	0.675481012	1.679083361	0.833877335	1.125242426	0.166885282	-1.0927155	-0.513029843	-1.128949077
samw_F_L_oly_4X_50	Female	3.336999082	0	0.157267676	0	569.6432178	3.73E-14	6.75E-14	-335.2738776	4.258883051	-1.479421209	3.376455387	5.444525403	33.81620241	1.537600212	0.919216945	-30.51427211	3.13961645	-2.223804755	-2.770090522	-3.122806843	8.377338554	0.709826231	2.244570465	-2.402285823	0.514938112	-0.442973551	-1.429272513	-1.120255453	3.362360122	-0.550304245	3.081896974	-2.459257965	-0.040486783	0.173508578	-2.451871535	1.197301719	0.814671699	-1.27746265	-0.02344546	-1.166343683	0.694342123	1.347319184	0.639136822	1.484438326	0.117694106	-1.006979978	-0.577593268	-1.420767287
samw_F_L_oly_4X_52	Female	1.12701616	0	0.752223423	0	551.5691343	-1.10E-13	-1.81E-13	-330.8508191	3.392680819	3.09276419	4.040912129	3.771034802	34.63664898	0.779881617	1.039262232	-29.01796008	1.371252065	-1.806820533	-0.814640227	-2.663187852	7.601635962	0.642529039	1.862403344	-2.281086432	0.733600964	0.213257711	-0.678003035	-0.977091335	3.678365336	-1.486294036	2.657209836	-2.082523957	-0.568333875	-0.009311959	-2.505312746	0.903755219	1.014572556	-0.552160354	-0.290746508	-1.035138651	0.996743131	1.246045627	0.235076798	1.296229755	0.224493052	-1.552911653	-0.292758954	-1.410809637
samw_F_L_oly_4X_53	Female	2.917141899	0	1.253654917	0	548.5820159	-3.02E-14	-5.33E-14	-326.4709264	4.936710386	0.169113325	-0.70811782	5.209643481	31.38985526	0.850551955	2.357312443	-28.06740606	3.191548016	-1.719424721	-2.051145681	-3.501696165	8.096744177	0.585290037	1.900592823	-1.858045113	0.396881987	-0.53476211	-1.501112617	-0.642239759	3.288587837	-0.930637059	2.752077275	-2.26338131	-0.049408597	0.448924197	-2.403638963	0.896844704	1.04434228	-1.569703669	-0.115812107	-1.085296544	0.655172548	1.538192696	0.936208419	1.662623964	0.170287683	-1.26036881	-0.799043521	-1.134888997
samw_F_L_oly_4X_55	Female	1.555145508	0	0.048878824	0	545.7767382	-1.03E-13	-1.67E-13	-325.3845423	2.843823226	-0.0637352	2.748364608	3.139262129	32.69429879	1.115192522	0.04110601	-29.05205182	2.166598306	-0.791654798	-2.295603909	-2.951041414	7.906138018	-0.597138731	2.365601447	-2.170051041	0.405870901	0.361515167	-0.854400621	-1.084232645	2.615885089	-1.241523543	2.072434278	-2.39789389	0.293440034	0.489366592	-2.365922687	1.13138724	0.355598209	-1.192438847	0.27396509	-0.567523648	0.652570314	1.197893327	0.500749331	1.11588263	-0.020931284	-0.896140411	-0.560016881	-1.111475266
samw_F_L_oly_4X_56	Female	3.368724299	0	2.153788067	0	557.6274178	2.58E-14	4.97E-14	-333.6512247	2.99164314	4.01070126	1.562516581	4.343762998	33.51625621	3.146951654	1.762125937	-29.5487603	3.772300812	-0.613031526	-2.146161652	-3.4003336	8.51966181	0.193533165	2.883909742	-2.041492801	0.166271412	0.065329024	-1.302547628	-0.808626755	3.124043765	-0.528456149	2.726861544	-2.842056471	0.238678515	1.05056898	-2.369508756	0.935267246	0.632138109	-1.476274253	0.064884423	-1.067358164	0.603647603	1.573985301	0.88240142	1.47765257	-0.150789425	-0.987969577	-0.804522169	-1.13561074
samw_F_L_oly_4X_57	Female	1.554131877	0	1.310347186	0	566.5591967	8.17E-14	1.35E-13	-334.4898388	3.46015901	2.896784924	2.18661096	2.689490851	34.3314043	1.713479133	3.332068589	-29.48826591	2.821583211	-0.28969755	-2.770951903	-3.485509906	8.166600274	-1.37146422	2.672707044	-1.367999972	0.828608526	0.822107133	-1.336283488	-0.968727918	2.838145544	-1.504014153	2.948507731	-2.428067943	0.053155983	1.10466087	-2.744107535	0.455043328	0.560513659	-1.481455329	-0.085902642	-0.730717874	0.637384303	1.532417382	0.677476861	1.507278111	-0.00295596	-1.174346994	-0.642895249	-1.214495579
samw_F_L_oly_4X_59	Female	1.351392442	0	2.568081273	0	557.7968018	1.23E-13	1.95E-13	-329.0044437	4.013277524	7.59172761	3.78029647	5.541999501	35.1393196	-0.127727168	3.068964925	-30.71325165	2.003387234	0.907906134	-1.417437591	-3.438194212	8.530555031	0.12357887	1.174253809	-3.120134854	1.336681574	1.176102417	-0.82404303	0.363634047	3.064884804	-1.655762587	3.369814291	-2.505453513	0.436347872	0.882925174	-1.79223413	0.376334193	0.041683361	-1.268826746	-0.984194585	-1.353722251	1.638299796	1.57153039	0.542599744	2.007575478	-0.30740278	-1.239580537	-0.213667641	-0.353611057
samw_F_L_oly_4X_60	Female	-0.509978128	0	0.187188714	0	525.0842811	2.03E-13	3.45E-13	-314.6373142	2.163324792	0.315343953	3.166148858	4.065176086	31.37804593	1.317720653	1.798312467	-25.74184999	1.337852611	-0.866098968	-2.067917321	-3.067524905	7.934532907	-0.63679111	2.745546205	-1.885110176	0.015334272	0.590890026	-0.764196831	-1.078729873	2.842365919	-1.179585146	2.478412171	-2.630552462	-0.168759059	0.790884245	-2.084321781	0.758736988	0.627225746	-1.119005852	-0.071881795	-0.759986477	0.60049089	1.337619337	0.684155272	0.968805949	0.257495244	-0.837249273	-0.817543532	-1.064611107
samw_F_L_oly_4X_61	Female	-0.510746804	0	-0.045431632	0	526.9524688	-9.59E-14	-1.63E-13	-308.7292486	4.050961995	-1.165703452	4.160461398	2.885841171	32.10250107	2.688579818	1.247201826	-27.56263624	1.683479029	-2.014473016	-1.204399085	-2.998348649	8.001135534	0.034742284	1.901074295	-2.010839631	0.296754162	-0.500759111	-1.12774416	-1.997908862	3.157149941	-0.607644762	2.432278667	-1.415359655	-0.523768176	0.564729798	-2.462035457	0.456310067	1.102696037	-0.805301402	0.741136923	-0.5909146	0.298934563	1.113957349	0.000213625	0.841981621	0.409428903	-0.95459621	-0.184567245	-0.805557203
samw_F_L_oly_4X_62	Female	2.293029228	0	-0.189870359	0	541.5177491	1.30E-13	2.17E-13	-323.0823767	4.567750415	-2.441543993	3.307689198	4.76043924	31.90097309	1.144697688	1.630230124	-28.04613501	2.972551338	-2.130033076	-2.684766538	-3.736774582	7.862408898	0.04323031	1.829010286	-1.824035326	0.474143368	-0.621622582	-1.466985639	-1.561991561	3.138241401	-0.77389849	2.609499748	-1.437150618	-0.157006836	0.297336911	-2.401023243	0.416096403	0.842084071	-1.405580927	0.473080618	-0.621748758	0.417644333	1.097217579	0.246676833	1.349239207	0.321477712	-1.083588809	-0.275239236	-1.063948091
samw_F_L_oly_4X_64	Female	3.332449118	0	0.045080448	0	568.7089562	1.03E-13	1.63E-13	-341.8503864	6.29931126	-3.710750099	2.987887275	1.955554626	31.59642478	3.74927811	0.115146142	-27.66538649	3.828425097	-3.049243083	-3.804063689	-4.964117469	7.180696174	1.129903632	3.790437205	-0.820147211	0.244888519	-1.030944217	-2.532703248	-1.936171782	3.38956973	-0.380443386	3.664826687	-1.588716602	-0.624464305	0.067990343	-2.44117359	0.88552602	1.185727165	-0.903529325	-0.02639936	-1.011886101	-0.113222003	1.256405533	0.121917092	1.490087015	0.8137774	-0.936320224	-0.029378259	-0.883395767
samw_F_L_oly_4X_66	Female	1.228382034	0	0.030844938	0	551.0681039	-1.60E-14	-3.20E-14	-328.4342862	3.457338462	-0.458280394	4.757274894	6.011234967	32.28837942	1.530109563	0.075073178	-28.63297741	2.5082213	-2.111506764	-1.826699329	-4.492165469	7.697415905	0.348994571	1.776013194	-1.485583688	0.264468827	-0.157896174	-2.067187466	-1.17971062	3.048454648	-0.551672507	3.308639052	-1.478550706	-0.072731838	0.200966005	-2.477187257	0.727534246	0.742724089	-0.940660245	0.255621145	-1.15240088	0.550060106	1.038835719	0.401288621	1.610924278	0.201879516	-0.880981546	-0.225764448	-0.979647145
samw_F_L_oly_4X_67	Female	3.37025358	0	1.168306476	0	553.174285	-1.17E-13	-1.95E-13	-326.0680074	7.901384545	-1.028703469	-0.984707149	3.928284828	30.98972244	3.250103604	3.043479645	-27.94703793	4.010335031	-2.785904648	-2.407335431	-4.221714202	7.939820268	1.825121367	2.780370598	-1.597992166	0.573322058	-1.484136032	-1.877800503	-0.678695423	3.763109364	0.364140042	3.538464009	-2.371290537	-0.656125425	-0.115462466	-2.428101849	0.796924937	1.431356748	-0.843912684	0.480520279	-1.125922111	-0.063484581	1.132172592	0.716822484	1.888158348	0.821284003	-1.123553896	-0.864799778	-1.291970996
samw_F_L_oly_4X_68	Female	-0.494533634	0	1.315106625	0	550.3567838	6.39E-14	1.14E-13	-331.9556208	4.03531615	10.70287361	12.48510061	2.691068104	36.03019449	0.027334215	-2.322511924	-30.60282943	-0.888487647	1.713310781	-0.933217463	-2.661384209	10.58514822	1.774140468	2.665898025	-2.974952886	0.735026203	-0.674000182	-1.794535041	-0.951072991	2.601656855	-0.237648809	3.33973059	-1.593472752	1.002846158	1.38787785	-0.951777387	0.646087255	1.496309768	-2.215388439	-1.073564247	-1.531891925	-0.385939424	0.415340755	1.240502044	2.446264039	0.397584362	-0.096582733	0.478601181	-1.67813924
samw_F_L_oly_4X_69	Female	1.643008145	0	3.206752156	0	566.0730472	1.95E-14	4.26E-14	-335.154831	3.595236805	9.303906202	1.581744252	6.20822139	35.45747829	1.51584059	1.743311127	-30.27028131	2.509618174	1.406677924	0.534601514	-3.766044093	9.544666768	0.080016007	2.100359037	-1.768988219	0.777927732	0.540304208	-1.338808218	-0.433110855	3.399233927	-0.892758105	3.002429781	-2.864103274	0.733143109	0.959283318	-1.87481462	1.063538135	0.112925564	-1.384030842	-0.237108497	-1.402490155	0.974668285	1.626520073	0.618345707	1.178485487	-0.002398481	-0.681869268	-0.756629538	-0.832507616
samw_F_L_oly_4X_78	Female	3.074475343	0	-0.1572196	0	555.1061277	1.90E-13	3.13E-13	-333.4808503	4.487599591	-2.069224716	4.509584045	5.588170881	32.04516138	1.667015926	0.797678159	-28.38407315	3.247937786	-2.36066232	-2.272937528	-3.611653102	8.197407039	0.254615431	2.391266627	-1.655060605	0.546326664	-0.7584105	-1.180211815	-1.513212869	3.263693159	-0.72009501	2.543471125	-1.99859122	-0.22831416	-0.030768052	-2.681873219	0.894010437	1.018559547	-1.016852264	0.175069876	-0.91731137	0.438433158	1.015554512	0.433532432	1.565673778	0.425651981	-0.939217444	-0.639153136	-1.140922251
samw_F_L_oly_4X_79	Female	1.792477705	0	-0.191712199	0	563.8751892	-1.14E-13	-1.78E-13	-337.0573723	3.316767156	-2.325252231	5.247329111	3.917910511	33.47380649	2.458170893	0.025505097	-30.59008498	1.856159444	-2.496959137	-1.979351749	-2.705225733	8.145326245	0.522448881	1.877836682	-1.762554806	0.313201951	-0.895543914	-1.021396375	-1.29399259	3.229553937	-0.47657286	2.635256448	-2.367757641	-0.453902742	0.098981654	-2.946491232	0.926276644	0.913960539	-0.774688286	0.523986078	-0.999354123	0.522507936	0.882147456	0.667289679	1.188903887	0.148650133	-0.819767273	-0.958374633	-1.198552193
samw_F_L_oly_4X_80	Female	2.002926485	0	-0.217131097	0	565.8043348	3.55E-14	4.97E-14	-335.64164	2.965898723	-0.951977452	1.854520675	4.929139425	34.50583927	-1.412125713	-0.307895684	-29.73624676	2.335945773	-1.139336138	-2.512787832	-3.614701464	8.139729369	0.994099512	1.760643811	-2.127051953	-0.021158307	-0.22723871	-1.296490892	-1.17789379	3.309662096	-1.093875628	2.351231275	-2.167175022	0.017917993	0.753695729	-2.385055253	0.567410034	0.750863722	-1.735463236	0.018389786	-0.515654123	0.430124502	1.173374902	0.603105888	1.426991743	0.319910733	-1.112901156	-0.322766544	-1.034720631
samw_F_L_oly_4X_81	Female	-0.905633697	0	-0.029577215	0	500.0372795	1.10E-13	1.85E-13	-292.7239656	1.854396132	0.979112739	2.986454584	4.234209351	29.86184103	1.237693688	0.918595397	-25.90609749	1.375675927	-0.148156792	-0.517568442	-2.234421818	7.335161298	-0.138750851	2.632701096	-1.101247936	-0.127467524	0.519345133	0.24758435	-1.983675876	2.687466872	-0.831549998	2.397305663	-2.410336938	-0.614288762	0.853108825	-2.092088944	0.902191076	0.595404081	-0.947540613	0.701814066	-0.773580917	0.201723473	1.431657028	0.437092163	0.615301765	0.143754876	-0.881544161	-0.692281549	-1.460833417
samw_F_L_oly_4X_82	Female	3.686092557	0	0.597734987	0	564.4350118	-6.75E-14	-1.21E-13	-335.5685117	5.749403467	-1.730729412	2.101408181	3.878486783	32.88304921	2.641921769	2.487784112	-27.96526473	3.157055152	-2.361058857	-3.603092828	-4.464054015	8.189731378	0.151106909	3.201659758	-2.140699401	0.408881336	-0.361544084	-2.511647883	-0.52907024	3.379856307	-0.774959971	2.996850131	-2.848533893	-0.268244797	0.558124343	-2.12116719	1.432232949	0.91905881	-1.117475314	-0.586773165	-0.901419999	0.499975354	1.25307147	1.194625523	1.395572909	0.800059979	-0.850587543	-0.354738255	-0.631532297
samw_F_L_oly_4X_84	Female	2.011778011	0	0.747349898	0	557.2541853	1.21E-13	2.03E-13	-330.4798761	4.158740795	0.263661981	2.022578864	3.828237507	33.60274313	1.7688336	1.64015117	-29.10189031	2.056277227	-1.152715124	-2.081060931	-4.41920628	8.240500443	-0.450647884	2.615663826	-2.291054093	0.189517738	0.514320354	-1.846103559	-0.601784916	3.238625761	-1.348820542	2.742687523	-2.350692041	0.238026776	0.909140844	-1.834648167	1.006688618	0.45655181	-1.289360905	-0.496726041	-1.230534266	0.773695575	1.128039188	0.705036202	1.457517373	0.191590143	-0.789154809	-0.628928838	-0.698177185
samw_F_L_oly_4X_85	Female	1.487089577	0	0.1479181	0	470.4976645	5.86E-14	9.95E-14	-280.0907104	3.151618485	0.48364369	2.740079324	4.07371655	28.09297637	0.76735026	-0.69240681	-23.81588128	2.525841732	-0.974520471	-1.205393491	-3.020728377	7.110391275	0.631417586	2.49282384	-1.447119502	0.37835337	0.065326649	-1.026968785	-1.945661986	2.623054081	-0.792789921	2.08991226	-1.477343753	-0.178624021	0.463908936	-2.341654417	0.935759488	0.737521598	-0.761894666	0.495333385	-0.676709152	0.487375444	0.998953719	0.477423782	1.075577297	0.175185227	-0.805008819	-0.326090643	-1.129481093
samw_F_L_oly_4X_86	Female	0.401896055	0	0.138459517	0	512.2675211	1.95E-13	3.34E-13	-300.0136086	4.616649112	-0.930325022	3.076551469	0.502148592	30.08723149	1.671547681	2.411267885	-25.74687773	2.36470085	-1.905541677	-3.449275949	-4.079278632	7.181468274	-0.851992489	2.913959004	-0.888391836	0.323251906	-0.307036982	-1.362345606	-1.258005076	3.112503903	-1.338142239	2.459004647	-2.155528187	-0.41927754	0.149398902	-2.216383256	1.199188411	0.9661716	-1.497323502	0.123019727	-0.840662532	0.241204513	1.112114464	0.833844008	1.366818168	0.372990673	-1.403750529	-0.765369755	-1.246480098
samw_F_L_oly_4X_87	Female	0.683637678	0	1.086420998	0	560.0167159	-3.91E-14	-6.39E-14	-337.2453094	4.905633088	-0.487719721	2.946816683	3.538867163	32.53311332	3.085151444	1.229606955	-28.14450699	1.969725947	-2.362749304	-2.160519251	-5.049736982	7.881303879	-0.040134344	2.165792727	-1.496149175	-0.192171289	-0.384860353	-1.915062103	-0.964281514	3.532676294	-0.671711053	3.043463195	-2.103317084	-0.833858256	0.341282965	-1.937492019	0.489633375	0.97625057	-1.077445694	-0.387562608	-0.705726133	0.020070534	1.041336041	0.891144827	1.368752695	0.757705682	-0.865291901	-0.338139617	-0.654250506
samw_F_L_oly_4X_88	Female	-0.600471767	0	1.036084403	0	530.5657781	1.07E-14	2.84E-14	-316.876291	3.65683277	1.587548994	1.582155472	3.839690021	31.63279355	1.335717001	1.595487243	-27.96446252	1.626683259	-0.563820671	-1.509280286	-3.499568869	7.498054136	-1.262612638	2.144334655	-1.710773883	0.659644982	0.238966524	-0.737043166	-0.976081214	2.820988798	-1.540521367	2.236563622	-2.442045176	-0.058545583	0.555907593	-1.91588688	0.757541696	0.594877487	-1.145853119	-0.13264715	-0.836361624	0.731571434	0.945475454	0.693650663	1.004064296	0.091921677	-0.921593851	-0.668446117	-1.14185474
samw_F_L_oly_4X_89	Female	1.377578428	0	0.60803206	0	541.9019845	-4.26E-14	-7.11E-14	-323.590803	3.383884322	0.901217384	3.763327475	6.046131633	32.66069158	2.033661824	0.961600212	-28.56627415	2.35934676	-1.320941779	-0.924134433	-3.395644101	8.021940057	-0.068182201	1.654569726	-1.573369839	0.686781264	-0.323343901	-0.982146765	-0.863405198	3.435972589	-0.767090003	2.762174439	-1.976910278	-0.097157735	0.055462499	-2.074430299	0.814127719	0.991291674	-0.952623692	0.1391379	-0.822417363	0.294613717	0.819533973	0.880627789	1.015026469	0.450850714	-0.882602672	-0.776331808	-1.108753765
samw_F_L_oly_4X_90	Female	-0.252237234	0	0.181095307	0	511.2508425	-4.62E-14	-7.82E-14	-307.5272272	3.165717516	0.452413386	3.795365868	4.452552472	30.98124181	2.085379831	0.557822419	-25.91644515	2.519914892	-0.882803669	-1.747652527	-3.628806429	7.465956043	-0.443892653	2.081312904	-1.407715748	0.664951587	0.240674816	-1.085486346	-1.537320551	2.855276049	-1.04636334	2.684881139	-1.830109658	-0.095582606	0.499915628	-2.163492637	0.672726777	0.708622799	-0.852563952	0.181547859	-0.781703105	0.731056255	1.230440419	0.409429386	1.159955566	0.245894021	-0.939011116	-0.36482384	-1.037663623
samw_F_L_oly_4X_92	Female	2.180004592	0	0.439492273	0	516.7797957	-3.55E-14	-5.51E-14	-309.1713001	3.822345644	-0.347048265	1.276124425	4.962496714	30.12584801	0.857247018	1.985684702	-26.06204239	2.495239296	-0.947462256	-2.127276598	-3.13845809	7.876833057	-0.260912227	2.361349485	-1.786200691	0.240891215	0.090515799	-0.891953073	-0.965146098	2.989893117	-1.228148445	2.273844073	-2.12047962	-0.286147289	0.580475028	-1.987202266	0.894285341	0.85552404	-1.310891279	-0.293142848	-0.792654792	0.345752867	1.246463538	0.790621597	1.131410713	0.276894067	-1.036650023	-0.705926276	-1.144796464
samw_F_L_oly_4X_93	Female	2.228374543	0	0.472395895	0	540.8517929	1.95E-14	3.20E-14	-325.6867922	3.85647393	-0.297349169	2.728429178	4.824772635	30.88467447	1.540495739	-0.078609569	-27.68083643	2.996191571	-1.967973053	-2.271327954	-3.535188501	7.597804083	0.290680442	2.58025942	-1.600392953	0.266679534	-0.123422977	-1.893778815	-1.126981943	2.771622679	-0.80097134	2.508857621	-2.245511951	-0.075746596	0.371587158	-2.034261231	0.674174293	0.608602472	-1.257943343	0.257801644	-0.580814871	0.356635294	1.144028114	0.781915587	1.493131679	0.215329993	-1.067987679	-0.452570036	-0.866778191
samw_F_L_oly_4X_94	Female	1.07003628	0	-0.351500313	0	549.6248894	2.84E-14	4.26E-14	-336.0873968	2.867953495	-2.756527751	4.388654381	4.176581609	31.44142713	2.336530236	0.392373311	-28.50685584	2.002775945	-2.492683062	-2.616197281	-3.418731393	7.079351908	-0.36547992	2.374647996	-1.67551558	-0.222320019	-0.583132562	-1.626391837	-0.865866458	3.0619669	-0.775092164	2.469588247	-1.853288162	-0.490070939	0.01506599	-1.785894206	0.696223337	0.748237539	-1.025984336	-0.094134495	-1.133629516	0.161320927	0.889819157	0.615947755	1.388057843	0.443028517	-0.794849934	-0.40938655	-0.906945923
samw_F_L_oly_4X_95	Female	1.317564294	0	0.982772233	0	548.3357885	1.19E-13	2.03E-13	-324.8878965	3.901738769	0.919409786	2.225067943	2.578708735	32.50550425	1.751199771	1.7605619	-28.42739539	1.858314655	-1.687777021	-2.256927492	-4.161920954	7.672372446	-0.067310507	2.818910252	-1.970815433	-0.124747059	0.277094158	-1.406259656	-0.555375653	3.185409866	-1.13772608	3.010177913	-2.134634941	-0.424251998	0.446202669	-2.173713382	0.777486012	0.660982956	-1.561575658	0.004727529	-0.888042501	0.330595636	1.512150909	0.879528938	1.379098097	0.317206066	-1.361704568	-0.613405502	-0.803349285
samw_M_L_oly_4X_10	Male	0.441870244	0	-0.234185001	0	495.1665517	-3.91E-14	-6.39E-14	-298.2496601	2.750308091	-0.614487693	3.644195522	2.798877695	28.80081682	1.57165211	0.263538291	-25.4839798	1.939990621	-1.183423062	-2.123328887	-2.437148311	7.049603819	-0.720801019	2.272704192	-0.843980586	0.669159761	0.191229659	-1.22400449	-1.237316177	2.514199204	-1.063905409	2.264739607	-1.799042756	0.07852236	0.618828986	-2.136968764	0.935313247	0.438210035	-1.087329017	0.231609553	-0.676842122	0.739731179	1.106306007	0.59393011	0.906244039	-0.057156173	-0.846517735	-0.55333103	-0.868214234
samw_M_L_oly_4X_11	Male	1.526081443	0	0.172116713	0	507.9628482	6.04E-14	1.10E-13	-307.5420117	3.896401134	-1.464203339	3.356078831	2.419055823	28.32330349	2.296473104	-0.13335042	-25.63959867	2.131150956	-2.260133552	-1.693598707	-3.143366186	7.128386993	0.568493665	1.96830216	-1.255500446	0.064307517	-0.596945041	-2.023162159	-1.294820248	2.791291315	-0.425674632	2.67688475	-1.187943842	-0.479611989	0.567951851	-2.067361361	0.581933331	1.060597868	-1.160092825	0.391149248	-0.707586812	0.082238809	1.159716919	0.454198361	1.248903112	0.477900874	-1.021292374	-0.277302375	-0.818380927
samw_M_L_oly_4X_12	Male	1.294800129	0	0.770575252	0	505.746406	-1.10E-13	-1.71E-13	-310.5537929	2.679985209	1.566260357	3.544942369	4.427360416	29.84648985	3.729816111	0.39676988	-26.96842396	3.051520753	-0.752277833	-1.781899452	-1.9533706	7.36924213	-0.307604809	1.88725861	-1.288046976	0.599303035	0.022871366	0.210697729	-1.104393976	2.847552955	-0.803349648	2.207356949	-2.031883502	-0.16063625	0.583820832	-1.867397309	0.335724493	0.696521035	-0.928268524	-0.106604262	-0.61205203	0.535019994	1.155604117	0.53165838	0.827500649	-0.033605714	-0.86145405	-0.526382967	-1.045245224
samw_M_L_oly_4X_13	Male	0.998157344	0	0.082118043	0	486.6768708	-9.59E-14	-1.56E-13	-297.0515068	2.327949481	-0.517302963	3.823287608	3.957103612	28.06279308	1.809032459	-0.346652732	-24.94355163	1.801917859	-1.680199588	-1.431957983	-2.469091336	7.044894239	-0.156781715	2.254490971	-1.116177516	0.159494623	-0.034337141	-1.387881926	-1.348004889	2.667368246	-0.794660151	2.132715158	-2.113670771	-0.239381942	0.380417602	-1.681508142	1.094568951	0.524601217	-0.845074064	0.155856202	-0.834238174	0.505448611	0.839197373	0.691339059	0.910336357	0.132789765	-0.824280012	-0.516040892	-0.912820669
samw_M_L_oly_4X_14	Male	1.442497539	0	-0.515028454	0	494.5063197	-6.39E-14	-9.95E-14	-300.7863458	2.512261251	-1.863470078	5.517512346	4.177210064	28.42319822	0.67581995	0.019539085	-25.61820595	1.722613216	-2.284345875	-1.377569043	-2.60735221	7.300374917	-0.322865348	1.371516879	-1.311240602	0.027728348	-0.663378738	-1.180619921	-0.739592727	2.755812728	-0.975986457	1.774879984	-1.91742389	-0.215212241	0.051941663	-2.041867582	0.905105604	0.716297451	-1.077731631	-0.140364967	-0.692794489	0.258628577	0.818136162	0.391169936	1.096207268	0.324260312	-0.726043457	-0.558662652	-0.896518816
samw_M_L_oly_4X_15	Male	1.413745734	0	0.494197806	0	506.9891208	-3.55E-15	-3.55E-15	-309.0549044	3.970571976	-1.28122725	2.805128442	1.58458343	28.35829145	2.169506797	0.760565588	-25.16681032	1.732284024	-2.259821142	-1.805977318	-3.714901946	7.492685273	0.319356556	2.226449011	-0.590458411	-0.182144738	-0.47360898	-1.810624673	-1.167454015	3.233108864	-0.734101896	2.769552211	-1.784597212	-0.601514751	0.336383846	-1.824391046	0.778564318	1.059112125	-0.992724186	-0.144900559	-0.771011117	0.182303508	0.853778395	0.63128728	1.224175176	0.699803647	-0.761102932	-0.622137598	-0.824880315
samw_M_L_oly_4X_16	Male	1.334175495	0	-0.07041305	0	498.7360001	-9.24E-14	-1.63E-13	-300.3876765	2.888581466	-1.019129079	3.435750057	2.078753164	28.76461609	2.295232956	0.489137614	-25.9239554	1.782124319	-1.616175027	-1.900245209	-2.3734857	6.691815129	-0.351584552	2.608854047	-1.186887616	0.272901338	-0.067827696	-1.488632531	-0.996526454	2.629752329	-0.890342784	2.377759051	-2.049793422	-0.366449068	0.549176071	-1.908705197	0.920368283	0.515333092	-0.968731396	0.130020752	-0.876551717	0.384058024	1.089041089	0.528864677	1.228242356	0.143563617	-0.931733037	-0.710280748	-0.863153917
samw_M_L_oly_4X_17	Male	1.161814859	0	0.436982696	0	494.6952015	5.51E-14	1.03E-13	-301.3134092	-0.741417136	2.978225302	6.587292202	3.114356888	26.82064816	5.007280023	1.831783871	-26.55687861	2.04271284	1.07288776	-0.930100179	-2.613077597	8.254841748	2.112096671	1.278816034	-1.402781578	1.827580035	0.631363682	-1.327423648	-1.120065029	3.841982039	-0.824436531	1.992627127	-0.671922603	0.059291213	-0.167136749	-1.755670674	0.473356353	0.709445586	-1.608300451	0.787444999	-0.635724255	-0.290617413	0.919119854	0.573191422	0.585210908	-0.363083176	-0.72785142	-0.336665279	-1.275060573
samw_M_L_oly_4X_18	Male	1.592510975	0	-0.212559358	0	486.134301	6.39E-14	1.03E-13	-295.0763546	3.176600581	-0.579120463	3.482469554	2.771698447	26.96623582	1.622389991	-0.19287162	-26.68629047	1.398875206	-1.568787963	-0.886083062	-2.431028589	6.681863258	0.134269581	2.431459636	-1.059445294	-0.064867354	-0.094101523	-0.995997742	-0.543369217	2.61419901	-1.189800822	2.215943307	-1.656946012	-0.17770525	0.52098137	-1.915128365	1.18043879	0.653292207	-1.056407834	-0.396744944	-0.752995073	0.595133123	0.866374257	0.82772133	0.999133284	0.17928619	-0.65923112	-0.848667075	-1.032675435
samw_M_L_oly_4X_19	Male	1.752410921	0	0.223085526	0	497.0592143	4.26E-14	6.75E-14	-299.0771212	4.2774658	-1.207258178	1.660356424	1.136699109	27.5071439	1.960084509	1.275919497	-24.43541895	2.570466949	-1.764781475	-2.439117889	-3.26881683	6.950648414	0.452745722	3.094768373	-0.10269359	0.383100219	-0.319877685	-1.907515905	-1.66548093	3.075929762	-0.644871446	2.814105248	-1.742296754	-0.30753662	0.618907418	-2.247267498	0.4140169	0.753431143	-1.12419451	0.205006403	-0.896968333	0.186027824	1.279767388	0.356596564	0.931634117	0.353920104	-0.96883458	-0.267012099	-0.791424271
samw_M_L_oly_4X_2	Male	1.378907259	0	-0.044729508	0	499.3894945	1.87E-13	3.09E-13	-302.874683	2.756711098	-1.179269666	4.132088408	4.001749308	27.62776729	2.160853437	0.599641883	-25.99448977	2.384098647	-2.009858017	-1.567258462	-2.891646385	6.884780405	0.574879725	2.428336481	-1.272187145	0.247395652	-0.49133557	-1.413399585	-1.829041344	2.770124043	-0.397778959	2.084047124	-1.313716842	-0.180316774	0.01118447	-2.134392877	1.132515904	1.040720526	-1.1298352	0.580559939	-0.40374234	0.32992056	0.886382297	0.672385893	0.979928438	0.237269685	-0.935105616	-0.437237991	-1.304725296
samw_M_L_oly_4X_20	Male	2.763079283	0	0.136047716	0	506.2616431	1.56E-13	2.42E-13	-305.8366639	3.612188401	-1.440242107	3.317826446	2.463321099	29.39052585	2.107550367	1.516509489	-24.93681159	2.491690707	-2.179935361	-1.485069911	-2.101109201	7.641217868	-0.308732954	2.41728672	-1.041869958	0.567552741	-0.79705254	-1.492062305	-1.098533209	3.374985279	-0.705610217	2.24342099	-1.757716192	-0.425845786	0.169373053	-2.304195315	0.363015877	1.189183921	-0.920889823	-0.324429509	-0.70257956	-0.032212077	1.048652627	0.494429224	1.299004124	0.751228679	-0.852194796	-0.368792971	-0.849038569
samw_M_L_oly_4X_21	Male	1.456322859	0	1.072481626	0	502.689185	1.14E-13	1.85E-13	-308.2202889	4.455508952	-1.002915051	2.282341012	4.184542587	30.1464638	2.929842347	1.209318346	-25.87764118	2.470707756	-2.065665963	-1.908293219	-2.150877333	6.453816107	-0.404278038	2.033760517	-1.529113353	0.568753372	-0.460113493	-0.681175021	-1.222694026	3.016799978	-1.14854159	2.276486433	-1.727108461	-0.485190347	0.374992886	-1.948950506	0.203726188	1.093304087	-0.977321861	-0.130406512	-0.627995225	0.264162724	0.96153803	0.454192657	0.987249999	0.331843099	-0.81028019	-0.647502116	-0.984310583
samw_M_L_oly_4X_22	Male	2.859835966	0	0.33166083	0	482.8083231	-5.68E-14	-8.88E-14	-300.2073711	4.342124594	-0.569483637	3.696932182	7.076847779	27.90594607	1.16577136	1.883745598	-22.00036194	3.464670013	-2.177108896	0.148122483	-2.643202602	7.626920307	-0.522819344	2.401641911	-1.323093013	0.976385581	-1.050540622	-1.248667595	-1.371534807	2.996729706	-1.139182372	2.034284331	-1.877215075	0.050411553	0.092452417	-2.189118948	0.79847325	1.068520099	-1.094056654	-0.269387312	-0.990838544	0.6326007	0.777998738	0.730247163	1.042675568	0.196929421	-0.941081232	-1.092988978	-0.887892406
samw_M_L_oly_4X_23	Male	2.251793544	0	0.823578939	0	485.849007	0	0	-296.5082751	4.015312228	-0.514394355	3.572917437	2.66632947	28.02324259	2.845510558	0.699275732	-26.11629942	1.955818509	-2.279525752	-1.843599868	-2.000327076	6.164113709	0.254427658	2.056061139	-1.046292004	0.583209361	-0.486071412	-1.061490112	-1.125469012	2.796204398	-0.557039051	2.274101952	-1.7773523	-0.572269394	0.3582669	-2.077866399	0.88288046	0.764517968	-0.576929581	0.187889882	-0.56381625	0.483921932	0.976672707	0.582311888	1.186021228	0.17019787	-0.787982057	-0.640373216	-1.300684065
samw_M_L_oly_4X_24	Male	0.608386785	0	0.256104682	0	497.2940231	-1.21E-13	-1.99E-13	-302.1191684	2.721168103	-0.892608572	4.832893552	3.382672732	28.87590229	1.671285599	-0.509920427	-27.17496328	1.321008928	-1.819617093	-2.214887841	-2.216431076	6.866616431	-0.360129074	2.111907714	-1.282698914	0.179589081	-0.17969592	-1.409131771	-1.3604713	2.389689545	-1.182929801	1.797050869	-2.333567774	-0.221371662	0.642975932	-2.073051744	1.081604009	0.344147493	-0.962999857	-0.19847299	-0.799123147	0.53811622	0.776921397	0.676711721	1.242267036	-0.061094339	-0.550198664	-0.542041018	-0.916750388
samw_M_L_oly_4X_25	Male	0.608353368	0	-0.384247212	0	490.282411	1.05E-13	1.74E-13	-295.4056846	2.973095579	-0.181149985	3.245292428	2.761895085	28.30155011	0.592619487	1.35659157	-25.72257365	2.003244754	-1.247929116	-1.036655814	-1.816465389	7.156627886	-0.264175414	1.820011381	-1.308687513	0.581534652	0.087609354	-1.048817728	-1.330509899	2.433710476	-1.250521491	2.250988117	-1.944107638	0.065929849	0.79507396	-2.438455014	0.751286982	0.33491461	-1.300744843	0.106167054	-0.896378252	0.740605294	1.178210149	0.665755199	1.12709276	-0.232577879	-0.907985797	-0.659221405	-1.01761325
samw_M_L_oly_4X_26	Male	1.827080534	0	-0.607324257	0	498.3689564	8.53E-14	1.42E-13	-305.2920273	3.47003848	-3.108610959	5.183902444	2.49425464	28.21343592	1.93398931	0.000390577	-25.10011279	2.535183122	-2.466504837	-3.134843431	-2.326393774	6.903579858	0.746044067	2.165137959	-0.694408341	0.49670075	-0.811204208	-1.044124482	-1.818402591	2.867281732	-0.136887936	2.305849455	-1.811254772	-0.611239612	-0.00585519	-2.324350688	0.567644088	1.048005242	-0.645142275	0.512248947	-0.315513571	0.033625182	0.821601706	0.599128165	1.201225423	0.683803667	-0.995278999	-0.311546794	-1.028521945
samw_M_L_oly_4X_27	Male	1.202347385	0	1.383480892	0	486.0205752	2.13E-14	3.55E-14	-299.0548835	2.487934608	4.590864712	5.767100344	2.058828479	30.28008178	3.325294683	-0.962005803	-25.09857997	2.307470875	-1.910440006	-1.393247159	-2.275169951	6.414975094	-0.921606709	2.075725118	-0.955404384	-0.464639838	0.887145376	-1.421861165	-0.820279097	3.446737435	-0.114954012	2.398325867	-1.616063635	0.138160618	0.346608382	-1.368549228	0.849595293	0.37479589	-1.275873513	0.091929853	-1.266205418	0.101323421	1.368642995	0.325519828	1.087941247	0.331315527	-0.401389049	-0.647984357	-0.450551021
samw_M_L_oly_4X_28	Male	1.785964207	0	-0.170601539	0	494.883495	4.62E-14	7.82E-14	-303.8230501	3.138030517	-2.143895534	4.7429201	2.245538713	27.57238278	2.537729633	-0.691789661	-25.72203598	2.195920437	-2.568193531	-2.081684296	-1.635919506	6.635692926	0.319843959	2.272039497	-0.853406839	0.409210414	-0.862539639	-1.177648657	-1.404853459	2.731739639	-0.397639285	1.717954222	-1.457182039	-0.236789304	0.154436055	-2.37799505	0.875118431	1.001341852	-0.821277547	0.418177621	-0.476727585	0.367629956	1.058730612	0.315748638	0.91977807	0.41925246	-0.873417814	-0.467194659	-1.069262427
samw_M_L_oly_4X_29	Male	1.792534898	0	1.402063066	0	488.9773437	-8.53E-14	-1.56E-13	-297.9831137	4.513347492	-1.53645235	-0.519096145	1.198060415	29.75987267	3.353175848	1.108301593	-26.37109273	2.048470522	-1.747482449	-1.446021475	-0.858836772	5.933389434	-0.038159323	1.119158207	-0.961842485	0.046939066	-0.754721188	-0.497870211	-1.85787458	3.166959621	-0.915738134	1.850420871	-1.607167357	-0.796363734	0.569493249	-1.780389561	0.447401691	1.390925016	-0.706095975	0.570766646	-0.505922022	0.087886003	0.966580375	0.540815264	0.773049743	0.410618722	-0.813782649	-0.613005407	-1.217232757
samw_M_L_oly_4X_3	Male	1.68713697	0	-0.028711177	0	496.442213	-6.39E-14	-9.95E-14	-302.7405335	3.769359692	-2.642612337	2.940021453	1.387768242	28.09074626	2.668928298	-0.11900406	-25.48499845	2.017372469	-2.370777615	-2.467375468	-3.003643926	6.698919803	0.531742658	2.49768049	-0.885435358	-0.066454656	-0.893703452	-1.436528562	-1.245069229	3.115461672	-0.428339548	2.42681262	-1.64765949	-0.735618809	0.095319222	-1.939468223	0.967962688	1.096219491	-0.709421385	0.128830836	-0.705437306	-0.023843058	0.869561278	0.601838359	1.193232242	0.717654025	-0.780088097	-0.721328056	-0.935526234
samw_M_L_oly_4X_30	Male	0.113484789	0	-0.99367474	0	472.4470952	1.24E-13	1.99E-13	-287.4792723	-2.31459463	0.694162324	6.843785981	3.484868585	27.01011567	3.953837111	-0.596439023	-25.74467462	1.442996989	1.005386643	-1.019466553	-1.249754457	7.901894118	0.955228411	1.219270941	-1.605164612	1.115634269	0.324321376	-0.351866488	-1.232661033	3.169753734	-1.205354362	1.488744269	-0.768198807	-0.153253816	-0.078975015	-1.718778394	0.832084609	0.355168335	-1.265989361	1.115942909	-0.619713942	-0.130365057	1.227158743	0.310256958	0.270158973	-0.321753879	-0.531258846	-0.58849694	-1.618535707
samw_M_L_oly_4X_31	Male	1.332709969	0	0.059425851	0	505.0783379	-5.06E-14	-8.17E-14	-305.2640773	4.169167866	-2.055189633	3.000832723	3.846052092	27.97740519	1.272002909	0.441309813	-26.55014668	2.457960806	-2.37678328	-2.17393355	-3.176962207	7.340667	0.527605212	1.665708919	-1.200074545	0.231582619	-0.738266327	-1.47466435	-1.654600973	2.638193307	-0.758001616	2.071508692	-1.853813226	-0.426374262	0.104609798	-2.157027464	0.473356653	0.822791105	-0.951557138	0.189259869	-0.517989799	0.194552729	0.881100249	0.15731454	0.948190858	0.324654967	-0.999300348	-0.167745237	-0.998984239
samw_M_L_oly_4X_32	Male	1.224865237	0	-0.411911854	0	490.159498	1.78E-14	2.13E-14	-298.0004371	2.072599748	-1.089624652	3.782826834	2.969849617	28.89724734	1.697650612	-0.834492337	-25.32944314	1.754536048	-1.205243747	-1.998442973	-1.809776982	7.238326471	-0.537648289	2.066838487	-1.080069638	0.394956018	0.293707005	-1.051666518	-1.204708391	2.637388137	-1.085704418	2.183730551	-1.975131741	-0.091772517	0.629903189	-1.913257381	1.115701749	0.423325566	-1.120598549	0.191112156	-0.575692823	0.649800008	1.064387828	0.658206547	1.132943273	0.081063232	-0.934636475	-0.761477375	-0.92280728
samw_M_L_oly_4X_34	Male	1.638540171	0	-0.437665878	0	496.6273124	-6.53E-14	-1.10E-13	-301.2583668	2.018340812	-1.617181734	4.319266993	3.432853558	28.65147791	1.122947598	-1.121610165	-25.93498192	1.465660568	-2.028539336	-1.089833116	-2.194751904	7.673326388	0.63380393	2.386926891	-0.939028413	-0.244740055	-0.242602962	-1.682701578	-0.934077847	2.91575487	-1.080527784	2.198771129	-1.729580872	-0.049804089	0.671432225	-1.978228614	0.888069923	0.488099471	-1.038458355	-0.17546193	-0.761664524	0.546368788	0.95479109	0.584374016	1.279721457	0.129346699	-0.510645379	-0.660087005	-0.726232466
samw_M_L_oly_4X_35	Male	0.272533835	0	-0.476117525	0	512.0129644	-4.26E-14	-7.82E-14	-314.2819252	2.0668717	-0.881521296	5.921014721	4.582640947	30.29335041	0.779689616	-0.058493743	-26.10953407	1.53649937	-1.739771365	-1.764934252	-2.648304458	7.400601391	-0.732836599	1.709827808	-1.114877659	0.367055302	0.069825333	-1.404150596	-1.368025669	2.47094432	-1.265443459	2.200237647	-2.033249291	-0.166071532	0.508864529	-2.130248105	1.036479899	0.398292951	-1.092002067	0.076520916	-0.565238205	0.704551303	0.763565678	0.697218871	1.099921133	-0.047988431	-0.63334057	-0.794510369	-0.993831524
samw_M_L_oly_4X_36	Male	1.526320023	0	0.069873294	0	470.3301527	1.62E-13	2.65E-13	-287.1500457	1.492659374	0.129410529	2.640693051	2.431555308	26.63044062	0.83636787	-1.195118081	-25.30539623	1.406015037	-1.040293589	-0.725974272	-1.134850782	6.714610095	0.527846654	1.944064254	-1.413713515	-0.040521164	0.002034075	-1.015740711	-1.131064805	2.218348578	-0.76880203	1.975931715	-1.452889629	-0.328558144	0.697678573	-1.724879344	1.025060743	0.546502795	-0.990212422	0.003369382	-0.544202142	0.312851884	1.038046043	0.831710387	1.080283292	0.013810788	-0.660417733	-0.704683391	-0.911020749
samw_M_L_oly_4X_37	Male	2.067870687	0	-0.683961956	0	518.443539	4.26E-14	6.75E-14	-320.580212	2.584290904	-2.097524581	7.313730735	3.193475974	28.66834282	1.368079043	-0.693708855	-27.67392536	1.927874198	-2.960281131	-1.749632188	-2.052813575	7.027577066	0.033402957	2.032784391	-0.717206128	0.323344413	-0.875042753	-1.253820026	-1.11470914	2.716609029	-0.75320768	2.172077547	-2.074117174	-0.322417052	-0.16328857	-2.206898479	1.098637404	0.605588006	-1.106160501	0.32112441	-0.920449751	0.380433805	0.565484827	0.726189596	1.30870867	0.143704426	-0.987384546	-0.571319397	-0.90305753
samw_M_L_oly_4X_38	Male	2.19068608	0	-0.055749599	0	490.3358428	9.19E-14	1.48E-13	-301.2809653	3.1267186	-0.695971383	2.31770025	2.441342144	26.90416527	0.31778743	0.661153426	-24.78505067	2.086436291	-0.919968796	-1.446646106	-1.388208694	7.644586553	-0.114849109	2.125464439	-1.283555987	0.113671406	-0.251631901	-1.441084006	-1.368911657	2.628939018	-0.628179791	1.832069258	-1.830674525	0.039739655	0.539926584	-1.779352266	0.990337631	0.384369118	-1.027610555	0.066320838	-1.203282712	0.745891154	1.212702664	0.410518915	1.286753853	-0.236667868	-0.843663662	-0.449423403	-0.934091599
samw_M_L_oly_4X_39	Male	1.467122394	0	-0.401602795	0	508.7820176	1.87E-14	2.84E-14	-309.9748241	1.795791585	-1.709034701	4.788217726	1.332572258	28.27976286	1.239362577	0.219922807	-26.82818151	1.074907841	-2.071293359	-2.325395948	-2.238784507	7.489727265	-0.16197506	2.536594366	-1.011719023	-0.396139282	0.145963397	-1.777108122	-0.808857649	2.410946224	-1.378782205	2.146594193	-2.397740228	0.02840588	0.958565029	-1.83035363	1.363466217	0.19255433	-1.399895919	-0.408300109	-0.560284863	0.833081245	1.011470891	0.695962911	1.093301757	-0.108547736	-0.710647875	-0.499606036	-0.526656894
samw_M_L_oly_4X_4	Male	0.969580661	0	0.465648043	0	452.8540256	1.08E-13	1.81E-13	-270.8970011	2.240376224	0.86812749	0.524935467	3.550859351	26.66277197	0.464601073	1.158696502	-24.41193213	1.847547704	-0.770172587	-0.162693979	-1.825994285	6.824158143	-0.111300207	1.374504761	-1.693329997	0.152808112	-0.11277992	-1.401650007	-1.34157176	2.416797295	-0.972985088	1.963171136	-1.997741744	0.041963169	0.735653302	-1.573080656	1.024719627	0.341059653	-1.128307231	-0.018712738	-0.933745358	0.66310767	0.75242797	0.540860018	0.800917973	-0.070030508	-0.747458126	-0.906940237	-0.893594357
samw_M_L_oly_4X_40	Male	2.331004998	0	-0.079606934	0	479.76608	-3.11E-14	-4.97E-14	-294.050301	2.559574336	-1.299898245	2.427968572	3.394936231	26.39359938	0.50241204	0.370152636	-25.33402324	2.208984717	-1.537316627	-1.894255703	-1.688124549	6.714050932	1.093159928	2.034599761	-1.14162874	-0.142436863	-0.379287209	-0.740779619	-1.162714047	2.533939133	-0.578384696	1.762742988	-1.830312543	-0.152998497	0.476169783	-1.990500325	0.861917181	0.469695702	-0.947254416	0.011097078	-0.99303815	0.221697345	1.102202613	0.449263634	0.882930703	-0.052170895	-0.769693324	-0.411430218	-1.071917498
samw_M_L_oly_4X_41	Male	2.157036634	0	-0.601597353	0	501.1446098	8.48E-14	1.42E-13	-305.7409509	3.229743017	-2.068514725	4.872679804	2.615968796	27.510738	0.980405369	-0.751815817	-25.23893794	2.461573238	-2.279652143	-2.180939364	-2.680880701	6.872994755	0.674321868	2.246522929	-0.517183143	0.487334007	-0.625760886	-1.4123369	-1.703490128	2.464722979	-0.620269309	2.352782546	-1.359565103	-0.08918315	0.05951058	-2.630314077	0.405703994	0.848751686	-0.954237556	0.413624742	-0.368502964	0.285558626	0.926149522	0.033517414	1.073272131	0.375390146	-0.7388897	-0.189286426	-1.130836645
samw_M_L_oly_4X_42	Male	-0.335028177	0	-0.206061835	0	499.3643934	5.33E-14	7.82E-14	-307.291778	1.951742093	-0.605631779	5.597979332	3.866462837	29.66473156	2.067296993	-1.282702104	-25.59638722	1.295412043	-1.727938782	-1.236079132	-2.395986512	7.269735034	-0.33168499	1.915546872	-1.111686553	0.096789298	0.026355231	-1.089671508	-1.59621531	2.858380325	-0.868466285	2.02263969	-1.938419308	-0.444354506	0.530638723	-2.075940684	0.713941547	0.649485539	-0.870896643	0.233352693	-0.505064036	0.283038772	0.891436538	0.602734226	1.033589998	0.315350206	-0.662727975	-0.545889693	-1.053162568
samw_M_L_oly_4X_43	Male	0.167317153	0	0.133942534	0	496.6028746	-2.84E-14	-3.55E-14	-296.1233101	2.905179132	-0.619162546	3.060805253	2.463154942	28.7704138	2.507364392	0.021699803	-27.06519312	1.551865073	-1.245733179	-1.459359307	-2.266389934	6.589826776	0.185525254	2.253684378	-0.853182888	0.028069748	-0.066293352	-0.724967627	-1.696207339	3.052273822	-0.541894751	2.21022841	-1.608993042	-0.826011849	0.66954752	-1.985282482	0.377952174	1.049943745	-0.762343323	0.140492604	-0.735340817	-0.102337229	1.159076753	0.436156728	0.909906888	0.668844015	-0.683683202	-0.544599071	-1.130328644
samw_M_L_oly_4X_44	Male	2.49179222	0	0.204235477	0	495.7212229	1.85E-13	2.99E-13	-306.6270762	1.93690097	0.259229133	4.421942047	3.235767986	27.98910676	0.596631822	-0.542837884	-25.67502556	1.639346496	-2.112815737	-0.543172903	-0.599753167	6.862902284	0.631557841	1.256569507	-1.340426103	0.549122217	-0.297166871	-1.294300706	-0.953669923	2.750550107	-0.640560954	1.767704379	-1.568221361	-0.259654538	0.21916844	-2.074897458	0.818220977	0.70770451	-0.801232164	0.019303845	-0.953326257	0.606892602	1.201178637	0.184373678	1.108876795	0.190352348	-0.851188854	-0.549360493	-1.044342661
samw_M_L_oly_4X_45	Male	2.668079485	0	0.475923358	0	446.3665107	8.88E-14	1.35E-13	-278.2975887	4.222402702	-1.101315983	3.215747622	3.159489208	24.91352196	1.873027755	0.793591677	-22.92588661	2.067993039	-2.423460556	-0.265768864	-1.839400712	6.448311366	0.25581312	1.24988694	-0.851561537	0.350401673	-1.100727905	-0.678576483	-1.397616075	2.39477308	-0.533045598	1.891165546	-1.44916516	-0.196333718	-2.28E-05	-2.335383964	0.86605499	0.622863903	-0.660504755	0.395792877	-0.520304691	0.320176445	0.569583271	0.054235955	0.858461194	0.27271335	-0.432642726	-0.633805589	-1.078513848
samw_M_L_oly_4X_46	Male	0.87709278	0	0.110618402	0	515.537093	1.07E-14	2.84E-14	-312.5687543	3.268161074	-0.876685445	2.507148866	2.408430367	29.63304558	2.370978607	0.256758683	-25.50019904	1.988153116	-1.291339324	-2.308514171	-3.156108032	7.45916203	-0.151561778	2.890887573	-1.591154816	0.223010746	0.209374175	-1.494036343	-1.334181006	2.813676274	-0.88859446	2.329075903	-2.253143985	-0.367728195	0.803643601	-1.784970317	0.894458525	0.860332513	-1.024782255	-0.219559944	-0.729694251	0.508470496	1.299948567	1.069195769	0.883468806	0.255875036	-0.884802771	-0.682514437	-0.718555052
samw_M_L_oly_4X_47	Male	1.16696177	0	-0.689607779	0	494.679076	1.07E-14	1.42E-14	-301.5543431	2.154271	-1.394822567	3.633787833	3.02362995	28.24695547	0.95783971	-0.314742755	-25.86809186	1.48506861	-1.130608491	-0.694365763	-1.713172062	7.407218957	-0.23503429	1.511801259	-1.326616446	0.301125452	-0.116759117	-1.377317198	-1.122468814	2.422355298	-1.018860033	2.032705854	-1.949450743	-0.04943618	0.889830362	-2.041373377	1.018945464	0.441460515	-1.036327164	0.067959586	-0.709784382	0.708555295	0.968058879	0.531786523	0.996108213	0.082453493	-0.6880703	-0.68524883	-0.963396709
samw_M_L_oly_4X_48	Male	2.439149829	0	-0.360448914	0	513.1902604	-2.66E-15	-3.55E-15	-312.2654023	3.766742815	-2.161771815	3.162044364	3.175943569	29.10399832	1.075156248	0.558775896	-26.3078021	2.351693267	-2.059010129	-2.29734363	-3.483535633	7.316635546	0.906430755	2.776658551	-1.134469218	-0.185380961	-0.636069459	-1.557797633	-1.175325863	2.815595153	-0.516388508	2.298564213	-1.921988246	-0.407817013	0.41039365	-2.142482761	1.120153277	0.819808625	-1.237595027	-0.012883563	-0.545901163	0.171273412	1.114459479	0.603933507	1.064676956	0.356145688	-0.878568501	-0.560262414	-0.888189098
samw_M_L_oly_4X_49	Male	1.031149242	0	-0.638242996	0	493.4563658	5.46E-14	8.93E-14	-301.0996876	2.290707902	-1.427928889	3.782945051	3.309585289	28.04444992	0.632854903	-1.277309524	-25.32587734	1.819242129	-1.510998626	-1.107949581	-2.11944813	7.438569408	0.227195589	1.721288671	-0.466069205	0.350784051	-0.256793125	-1.167335815	-1.429517812	2.744841146	-0.916663205	1.756629708	-1.281709865	-0.018630641	0.411812511	-2.239625536	0.653934322	0.841142602	-1.051725429	0.21061168	-0.325092415	0.497510086	1.169258893	0.36608171	0.858754619	0.291868253	-0.886341979	-0.256007161	-0.871476638
samw_M_L_oly_4X_5	Male	1.494758062	0	-0.273654854	0	484.3387709	1.92E-13	3.20E-13	-290.9488596	2.41425026	-0.56218614	3.322423781	2.656164786	28.60727878	1.960861335	0.272884924	-24.25059725	2.074749011	-1.022332391	-1.100255435	-2.424812549	6.74720032	-0.057564478	1.623056765	-0.773851775	0.57705318	0.145773397	-1.134181185	-1.891463788	3.049561582	-0.468545532	2.002348101	-1.327623588	-0.041945002	0.534295774	-2.218932767	0.442224373	1.015219161	-0.751637523	0.29147306	-0.30756506	0.489258457	1.105494585	0.442170472	0.905891599	0.681952789	-0.921361702	-0.727987145	-0.99917755
samw_M_L_oly_4X_50	Male	1.575083503	0	-0.223861566	0	505.8657173	1.22E-13	2.01E-13	-302.1939519	2.382934846	-0.724292722	2.259826305	2.844504471	29.25951761	-0.531381526	1.630863989	-26.71712984	1.995369045	-0.878992494	-1.693059572	-2.374139694	7.255306693	-0.467222866	1.564211146	-1.534182106	0.426410113	0.115731642	-1.143537129	-1.312680122	2.243967952	-1.469692833	1.76036613	-2.252115737	0.117587557	0.657759315	-1.719760942	0.898513037	0.205101075	-1.170233395	-0.255856145	-0.450535325	0.67675335	0.845807715	0.930383937	0.95602312	-0.108561004	-0.798040295	-0.700548571	-0.553738364
samw_M_L_oly_4X_6	Male	2.399627461	0	0.439541966	0	487.3767619	3.38E-14	4.97E-14	-296.0301065	4.16556858	-1.256979913	4.836057374	2.724475298	27.19354456	1.204008376	1.486047356	-24.20600938	2.629500317	-3.194816183	-1.840194608	-3.231292672	6.617049617	0.28515599	2.390992181	-0.585305148	0.401565599	-1.310982923	-1.817229581	-1.667032572	2.760318119	-0.786770578	2.342382015	-1.995015625	-0.415374486	-0.218765295	-2.515294248	0.923574698	0.935333177	-0.935357359	0.197368349	-0.460419587	0.30205283	0.714457733	0.660927768	0.916330377	0.407924842	-0.999587845	-0.345996043	-1.063641199
samw_M_L_oly_4X_61	Male	1.343560015	0	0.232978931	0	496.6509675	1.95E-14	3.20E-14	-297.8737655	3.151687368	-0.373429579	3.325981018	2.604490765	28.96321033	1.538017294	0.689849966	-26.3390598	1.88913252	-1.497245197	-1.904967371	-2.274864361	7.279502669	-0.014570937	2.184290077	-1.5707031	0.095673058	-0.036192338	-0.865596987	-1.364877608	2.865150204	-0.781428581	1.823312413	-1.984469684	-0.458226356	0.518135383	-1.989946891	0.960500932	0.792510892	-1.120468382	0.195944442	-0.64350704	0.214899763	1.231539622	0.362233721	0.919988252	0.304650206	-0.994589976	-0.625621087	-0.898502959
samw_M_L_oly_4X_62	Male	0.640781876	0	0.05132558	0	471.0718421	-4.62E-14	-7.11E-14	-287.144674	2.271375208	0.382758117	2.183992764	2.333876598	27.51391087	1.32953818	0.222390174	-23.2654644	1.570499999	-0.501338347	-0.919217381	-1.824617171	6.790863935	-0.882327115	1.899800803	-0.666058154	0.469137097	0.335463636	-1.000513204	-1.529258545	2.474263177	-1.146675952	2.031182001	-1.450233685	-0.173997885	0.882138459	-2.026753854	0.845122056	0.568053083	-1.15519493	0.146729796	-0.400917907	0.559177949	1.288833272	0.44308663	0.872103277	0.106794724	-0.952105699	-0.647250762	-0.792840962
samw_M_L_oly_4X_63	Male	0.220006091	0	1.372859544	0	496.1029658	4.26E-14	7.11E-14	-303.1771741	6.328780341	-1.656441303	0.237307255	1.192040699	29.88883183	3.358748909	2.195620514	-26.24899042	2.804977345	-2.343652491	-2.994178672	-2.916384744	5.254586402	0.130446976	2.555475257	-0.679637501	0.373773828	-0.770335515	-1.628425427	-1.008942046	2.879880611	-0.940786734	2.458815608	-2.13984845	-0.589307583	0.635769827	-1.890810455	0.447226058	1.404268081	-0.811130904	0.170997007	-0.942431583	0.028451266	1.309871427	0.291532916	0.933683162	0.54606128	-0.949997061	-0.345142459	-0.908892949
samw_M_L_oly_4X_64	Male	-0.677301598	0	1.694312923	0	486.8611308	4.26E-14	5.68E-14	-296.9890207	5.030973666	-1.425718178	1.554367404	1.510923776	31.38454214	2.918400313	0.852053614	-25.31462341	1.667753854	-1.854008855	-2.15083125	-2.531340199	5.541544692	0.317531923	1.607093017	-1.189193115	-0.169477902	-0.469584456	-1.562392047	-1.030717167	2.833411621	-0.885546509	2.191803577	-1.762230048	-0.335105027	0.848685068	-2.193846473	0.295243686	1.444772503	-0.716294095	0.132531708	-1.279665375	0.355285612	1.163904284	0.317170244	1.053003424	0.417213384	-0.35267179	-0.190834176	-0.891335835
samw_M_L_oly_4X_66	Male	1.193975453	0	0.219389433	0	490.4098234	1.29E-13	2.11E-13	-297.8787117	1.322411515	1.541238437	3.187748895	1.01603312	27.99149125	2.367853508	0.942417597	-25.4446463	2.503777073	-0.129673885	-2.086510509	-2.437995389	7.631612206	-0.192729398	2.685822447	-0.968398583	0.271244967	-0.087524305	-1.084949583	-1.093577185	2.025333902	-1.337470546	2.667192549	-2.069718148	-0.363055483	1.100946781	-2.097924782	0.807099408	0.449212265	-1.046154836	0.024329326	-0.835744112	0.739724389	1.536051112	0.32376878	0.988878823	0.161990807	-1.297514647	-0.518189978	-0.763283329
samw_M_L_oly_4X_7	Male	1.544402863	0	-0.171708532	0	500.5513106	-9.59E-14	-1.60E-13	-302.7653764	11.27024071	1.956175235	8.279462616	-0.787857062	25.40745094	-2.765718245	-2.365956418	-24.46633556	2.257591836	1.820768	0.301658473	-2.128735316	9.014570127	-2.225254794	1.142223963	-3.414106903	-1.822231665	0.021526216	-1.147216763	1.213260803	4.231800132	0.030518164	3.43121951	-3.624207842	-0.166835204	-0.91537493	-3.233809505	1.086796599	-0.267386193	-0.245398175	1.112879229	-0.289424884	1.814769819	1.046840087	-0.066320804	-0.339828825	-0.63099868	-1.64004081	-0.847488963	0.778109837
samw_M_L_oly_4X_72	Male	-0.407929815	0	0.14884685	0	452.7270448	6.04E-14	9.59E-14	-278.8982437	0.307809195	2.077932594	2.728163376	2.657607955	26.48618626	1.514962044	-0.156100181	-23.58502385	1.215408852	0.174127806	-0.200278524	-1.728482855	6.81489018	0.470974107	0.740018134	-1.433330256	0.497670403	0.582298345	-1.174196684	-1.012647188	2.851041951	-0.970948893	2.211871794	-1.130643698	-0.165870449	0.50459255	-1.419189842	0.637029082	0.510929795	-1.254847841	0.185569827	-0.74049533	0.147092325	1.02777051	0.601089268	0.921168277	-0.088954087	-0.808649133	-0.614587066	-0.958789745
samw_M_L_oly_4X_73	Male	0.86902858	0	0.225350488	0	496.4241922	-6.93E-14	-1.03E-13	-303.0657614	4.289332146	-0.811356673	1.890201653	1.483810206	27.03314431	1.822868035	1.731135231	-24.93019073	2.188519158	-2.139421434	-2.087308407	-3.100249988	6.492904798	0.971047555	3.151465538	-0.922897452	0.250017305	-0.480051244	-2.009501486	-0.853348358	2.733598897	-0.632526783	3.092418064	-1.915383937	-0.402346487	0.626100871	-2.205163965	0.725267951	0.812895982	-1.141349497	0.001161844	-1.015425793	0.425180065	1.503756944	0.402497043	1.304718383	0.291968362	-1.126074545	-0.538936	-1.326811745
samw_M_L_oly_4X_74	Male	0.754493172	0	-0.34119797	0	501.0831482	7.64E-14	1.24E-13	-301.3320731	2.690183045	-1.002248062	2.603654413	2.905017648	29.85451334	1.245201817	0.590219104	-25.51153639	2.026800541	-0.869392462	-2.099801623	-2.196405379	7.759102082	-0.833329191	2.331786699	-2.017732873	0.405422471	0.310399225	-1.238997906	-1.326281903	2.747499055	-1.239484857	1.904302439	-2.069903548	-0.115090802	0.912800421	-1.839244051	0.709816138	0.548522766	-1.503007201	-0.102451085	-0.803225779	0.437832249	1.304228342	0.51562014	0.955670593	0.004665265	-0.90590844	-0.842354016	-0.738129273
samw_M_L_oly_4X_75	Male	1.977343434	0	-0.241376442	0	503.9262648	2.49E-14	3.91E-14	-308.1413514	3.350197909	-2.548710386	3.986043613	3.355087756	27.19517193	1.956342016	-0.330494648	-25.94168324	2.336013166	-2.710144459	-1.744152473	-2.704053189	6.871974715	0.981019451	2.574118882	-1.142578144	0.073388261	-1.13019375	-1.571997659	-1.302572116	2.621005015	-0.424323354	2.488840897	-1.583995038	-0.329294354	-0.09918586	-1.978441569	0.793002729	0.957704739	-0.873553983	0.003544469	-0.710305214	0.243051094	0.712893603	0.405570283	1.118145829	0.472362157	-0.743045966	-0.470213413	-0.971226799
samw_M_L_oly_4X_77	Male	0.549220694	0	-0.644114471	0	507.7906529	-3.91E-14	-6.39E-14	-309.4556794	3.217157124	-2.515656797	4.693908937	3.691157011	28.55709665	1.585846024	0.775731868	-25.92582315	2.107311284	-2.36069003	-1.953574677	-2.451184036	7.158831984	-0.013759811	2.066528492	-0.883335718	0.414632283	-0.722679768	-1.445140226	-1.206676436	2.875671353	-0.71848021	2.071544408	-1.482153033	-0.284006708	0.218240348	-2.053849764	0.736481487	1.215612939	-1.005620681	0.050105833	-0.463703301	0.353434809	1.159885861	0.377423709	0.796430052	0.578927607	-1.071750809	-0.568914894	-1.015155977
samw_M_L_oly_4X_78	Male	0.500072284	0	0.234451928	0	487.73194	1.07E-13	1.71E-13	-296.0646906	3.448943473	-0.244336207	2.949457471	4.89840292	28.21299997	1.415134905	1.183341327	-24.52391991	2.399469247	-1.511432217	-0.669610667	-3.033966464	6.846475755	-0.228830154	2.074283496	-1.363419025	0.572797248	-0.6298338	-1.256807593	-1.552853149	2.344925275	-0.815157525	2.269069355	-2.004209779	-0.127993152	0.225304367	-2.329994291	0.713225184	0.52189944	-0.817806334	0.335287602	-0.614250183	0.535273958	0.805864307	0.524674439	0.780226471	-0.012667195	-1.024880457	-0.524999285	-0.806918876
samw_M_L_oly_4X_79	Male	0.668742496	0	0.033863748	0	477.8992992	4.97E-14	5.68E-14	-290.2221995	3.78918707	-1.883738651	4.663133248	1.868697775	28.26297154	2.418733479	0.708397788	-24.86022432	1.987034933	-2.224421126	-2.39424939	-2.466953119	6.259231214	-0.482415594	2.084337441	-0.643556332	0.66050988	-0.714899608	-1.13892422	-1.593758502	2.700295214	-0.897275506	2.207275254	-1.760459804	-0.408688941	0.283655208	-2.43045608	0.766094812	0.792401383	-0.744054311	0.459630937	-0.710794828	0.481613149	0.887425757	0.234499997	0.936010661	0.098449521	-0.785494645	-0.472438616	-1.179386512
samw_M_L_oly_4X_80	Male	1.962933357	0	0.104664348	0	506.033036	3.55E-15	3.55E-15	-305.7181825	3.012788782	-0.805579862	3.290283834	3.116563744	29.0788989	1.53204881	0.80375509	-25.90730553	2.052088071	-1.774207915	-1.088907131	-2.683916676	7.444470674	-0.206993125	1.860692183	-0.939756803	0.199731094	-0.456416002	-1.4628242	-1.193795887	3.093793954	-0.726682229	2.111459068	-1.199277907	-0.419906159	0.37072405	-1.969894472	0.560179952	1.165336812	-0.98455677	-0.217984506	-0.545304914	0.150130622	0.972871374	0.712292927	1.296232793	0.609170843	-0.745547551	-0.593802514	-0.898874759
samw_M_L_oly_4X_9	Male	-2.910766605	0	0.873647531	0	498.8819966	5.68E-14	1.14E-13	-300.6543676	0.086310552	-2.303242904	1.681319162	4.115892266	27.72939628	-0.724467356	-1.682740441	-26.34488152	0.577122286	-2.061286736	-3.453267744	-2.515999506	6.250229145	-0.242490135	1.698492368	-1.94746558	-1.023245924	-0.852440768	-1.520384412	-2.207335163	2.15128087	-1.893611274	2.25234436	-2.009049596	-0.815066329	-0.07145491	-1.676801516	0.645377347	0.454356701	-2.355414107	0.58140249	-0.609479763	0.205533799	0.554564785	0.765915965	1.436634891	0.215170699	-1.724109781	-0.58024926	-0.638266712
samw_M_L_oly_4X_94	Male	1.054963756	0	0.348802882	0	509.391691	1.24E-13	2.06E-13	-305.942302	3.377613345	-0.147166576	2.884373571	1.384736359	29.757858	1.718893685	1.248736358	-25.31639417	1.739886546	-1.463708599	-1.456688678	-2.720871258	7.235487755	-0.490386921	2.268100511	-0.530628391	0.383418761	-0.249145829	-1.562900349	-1.543213266	2.953610878	-1.034907283	2.631716255	-1.503867676	-0.41654383	0.663163127	-2.297183755	0.427827021	0.8889659	-1.290287041	0.281602283	-0.594000289	0.197158927	1.292877342	0.301459258	0.867790998	0.289256296	-1.130367347	-0.518408643	-0.797196935
samw_M_L_oly_4X_95	Male	2.195694397	0	0.884042991	0	489.2373264	-1.07E-13	-1.78E-13	-293.2136372	4.420600673	0.364607787	0.052059587	2.643757631	28.34982088	1.794793235	1.406847811	-25.72890404	2.417912627	-0.707052491	-1.977689368	-3.170349078	6.531543117	-0.355258187	2.31491666	-1.246669787	0.57153177	0.164991208	-1.678205962	-0.576192978	2.585997661	-1.061179381	2.461424617	-1.990392753	0.144105192	0.854222624	-1.893791487	1.119506952	0.48562035	-1.159584509	0.122666152	-1.011664392	0.649316195	1.277366538	0.714501902	1.058180219	0.048915739	-1.021515123	-0.71459488	-0.767629105
samw_M_L_oly_4X_96	Male	-0.393596565	0	1.445942392	0	485.0536308	-9.95E-14	-1.56E-13	-298.124761	4.749957207	0.322727177	0.936780198	1.222995378	29.73960403	2.10224292	-0.299490461	-24.84014009	1.293378483	-0.82011662	-2.172734138	-3.017790425	6.490719447	-0.112358229	2.758754971	-0.939360283	0.057700262	-0.355302874	-1.365028352	-1.05961537	2.363673155	-1.0428896	2.78736243	-2.469279912	-0.152670094	0.935720981	-1.913643407	1.522278097	0.815642941	-1.176769408	0.088034168	-0.913381571	0.350928054	1.195974787	0.461989175	0.656869148	0.395562881	-0.67580718	-0.774831041	-0.619773741
samw_M_L_oly_4X_97	Male	2.200603904	0	0.824932961	0	474.9044886	8.53E-14	1.35E-13	-289.6402065	3.728650941	-0.105646697	1.839932426	3.014311739	27.21159655	1.982964594	1.099703052	-25.06517801	2.356078707	-1.7088318	-0.797027856	-1.955123263	6.660521739	-0.133602739	1.666000018	-0.826293034	0.432628162	-0.728711884	-0.978539225	-1.512710636	2.983545866	-0.508228334	2.13393917	-1.794557074	-0.494855025	0.196300444	-2.0972317	0.807709718	0.7323954	-0.931070905	0.308812949	-0.808758446	0.168547641	0.860790958	0.626460289	1.024030875	0.336062346	-0.946876184	-0.65825221	-0.996329632
samw_M_L_oly_4X_98	Male	-2.282278059	0	0.578544643	0	492.6359739	0	5.68E-14	-300.7884595	2.85957779	-2.537529153	2.89794621	1.304227332	27.82364958	0.601496911	0.691045194	-26.15341822	2.116435793	-2.050840527	-1.885245856	-1.898900311	6.638708136	0.357999803	1.97559989	-0.715927989	0.094565659	-0.968932781	-1.598805274	-1.90913938	2.70209838	-0.724465586	2.314721894	-1.395691462	-0.488202632	0.224279185	-2.35595134	1.249515975	0.727034205	-1.610487448	0.425934185	-0.44042329	0.264816381	1.019102917	0.495318411	1.223190729	0.309419127	-1.301707336	-0.874888238	-1.050048124
[truncated: 32 more columns]
