# Supplementary material for: MAPPER: An Open-Source, High-Dimensional Image Analysis Pipeline Unmasks Differential Regulation of Drosophila Wing Features
Source: Front Genet. 2022 Apr 11;13:869719. doi: 10.3389/fgene.2022.869719 (PMC9035675; doi:10.3389/fgene.2022.869719)
Supplement: Supplementary file 26 [file DataSheet10.CSV]

Filename	mI1	mI2	mI3	mI4	mI5	mI6	mI7	mTA	aI1	aI2	aI3	aI4	aI5	aI6	aI7	aTA
samw_F_L_oly_4X_12	0.203088	0.371724	0.02788	0.412724	0.125244	0.45238	0.521792	2.376476	0.207876	0.374276	0.029736	0.410904	0.12602	0.45394	0.519644	2.406632
samw_F_L_oly_4X_13	0.200012	0.360328	0.025788	0.40516	0.122764	0.439664	0.523044	2.3345	0.194392	0.367684	0.026156	0.407432	0.122048	0.441976	0.511524	2.380364
samw_F_L_oly_4X_14	0.186132	0.340744	0.02638	0.392228	0.11156	0.439944	0.492428	2.233308	0.183556	0.351868	0.024916	0.39266	0.111392	0.44388	0.488328	2.272792
samw_F_L_oly_4X_16	0.184328	0.35952	0.025168	0.394276	0.115384	0.438752	0.50352	2.2875	0.189932	0.36674	0.02556	0.397472	0.115644	0.438556	0.496468	2.309568
samw_F_L_oly_4X_17	0.178748	0.325172	0.025784	0.373728	0.108416	0.415796	0.465756	2.137596	0.18114	0.33588	0.024196	0.376692	0.107976	0.419316	0.4625	2.165168
samw_F_L_oly_4X_18	0.192828	0.355896	0.029924	0.398212	0.119648	0.446324	0.51582	2.316684	0.197216	0.36498	0.027992	0.400676	0.123316	0.444788	0.516236	2.3516
samw_F_L_oly_4X_19	0.206124	0.361736	0.025992	0.40404	0.120228	0.455676	0.549796	2.397492	0.201064	0.36552	0.027552	0.408912	0.119468	0.455388	0.552792	2.419604
samw_F_L_oly_4X_20	0.206388	0.385132	0.030484	0.431304	0.127232	0.48306	0.554732	2.478304	0.210696	0.38604	0.029684	0.430784	0.127948	0.480588	0.557024	2.515296
samw_F_L_oly_4X_21	0.179348	0.331792	0.026472	0.37556	0.116208	0.419692	0.485508	2.180124	0.18112	0.342652	0.023736	0.379076	0.111652	0.42474	0.485876	2.209732
samw_F_L_oly_4X_22	0.194844	0.358464	0.028932	0.405612	0.1201	0.448308	0.506488	2.329112	0.191472	0.350928	0.027432	0.406988	0.114716	0.445564	0.506156	2.334128
samw_F_L_oly_4X_23	0.18524	0.337296	0.027248	0.37774	0.1101	0.419196	0.480776	2.158804	0.180676	0.338312	0.025788	0.377648	0.107748	0.419888	0.479096	2.19308
samw_F_L_oly_4X_26	0.18058	0.33788	0.02268	0.3857	0.113148	0.41868	0.492328	2.181676	0.180348	0.34284	0.02308	0.385392	0.114388	0.419068	0.487252	2.209756
samw_F_L_oly_4X_27	0.196172	0.336012	0.024012	0.369376	0.109	0.41682	0.48436	2.180236	0.192472	0.33996	0.025312	0.373632	0.111056	0.416264	0.48272	2.211824
samw_F_L_oly_4X_28	0.18956	0.33332	0.026232	0.377104	0.107328	0.422916	0.46392	2.154692	0.185016	0.345372	0.024796	0.3779	0.106624	0.424912	0.462952	2.194308
samw_F_L_oly_4X_29	0.208108	0.357676	0.031448	0.41084	0.12178	0.44324	0.550324	2.38178	0.203804	0.36218	0.0297	0.409856	0.122984	0.451268	0.546612	2.445828
samw_F_L_oly_4X_30	0.211632	0.368016	0.028072	0.417164	0.119256	0.447744	0.512528	2.336276	0.207928	0.362412	0.026836	0.410352	0.121096	0.44666	0.50656	2.385464
samw_F_L_oly_4X_31	0.205164	0.360208	0.02758	0.404492	0.117408	0.462984	0.517232	2.326288	0.202052	0.359532	0.027764	0.40454	0.11616	0.464128	0.508564	2.35608
samw_F_L_oly_4X_34	0.186564	0.335296	0.02928	0.397696	0.111264	0.418516	0.490248	2.21262	0.185904	0.338592	0.026628	0.398168	0.112668	0.426008	0.48668	2.246648
samw_F_L_oly_4X_35	0.182264	0.33056	0.023264	0.374924	0.103676	0.414956	0.47366	2.121424	0.179772	0.33308	0.022288	0.372112	0.106084	0.419396	0.460912	2.1518
samw_F_L_oly_4X_36	0.230636	0.399684	0.028252	0.452052	0.144308	0.492212	0.593524	2.620272	0.22576	0.398236	0.030324	0.4534	0.14024	0.495592	0.585052	2.641276
samw_F_L_oly_4X_37	0.217052	0.391572	0.02916	0.43958	0.129076	0.483944	0.5648	2.522956	0.22336	0.387696	0.02864	0.434796	0.130236	0.487072	0.56638	2.555524
samw_F_L_oly_4X_38	0.213932	0.37696	0.026268	0.416908	0.126656	0.467696	0.555032	2.476544	0.219188	0.38082	0.0279	0.423676	0.129272	0.479116	0.5563	2.508976
samw_F_L_oly_4X_39	0.208904	0.35984	0.024936	0.412028	0.112568	0.462344	0.542396	2.405	0.213824	0.364636	0.029368	0.418004	0.119928	0.471384	0.545248	2.449868
samw_F_L_oly_4X_40	0.197916	0.364028	0.024164	0.404352	0.11448	0.46192	0.530444	2.411148	0.2013	0.378016	0.02668	0.42182	0.124792	0.47136	0.541788	2.446336
samw_F_L_oly_4X_41	0.197248	0.349256	0.022696	0.392356	0.126656	0.430736	0.539116	2.361256	0.203772	0.362504	0.026752	0.394064	0.131592	0.442036	0.54394	2.383652
samw_F_L_oly_4X_43	0.195656	0.352776	0.022124	0.389372	0.114304	0.439528	0.500788	2.301504	0.1985	0.362596	0.026148	0.40164	0.121556	0.452508	0.5044	2.336068
samw_F_L_oly_4X_44	0.18212	0.315284	0.020452	0.368408	0.098604	0.40076	0.464872	2.137656	0.185528	0.309756	0.022388	0.381948	0.102416	0.410636	0.45358	2.1711
samw_F_L_oly_4X_45	0.191836	0.35276	0.02806	0.39864	0.112308	0.44856	0.507912	2.289	0.193288	0.360544	0.027444	0.39904	0.114656	0.448812	0.501628	2.324944
samw_F_L_oly_4X_46	0.20358	0.36534	0.026292	0.40524	0.119112	0.454628	0.533808	2.376432	0.203004	0.370556	0.027532	0.407672	0.119176	0.457032	0.532084	2.405832
samw_F_L_oly_4X_47	0.179584	0.336612	0.022772	0.374736	0.1025	0.412228	0.456224	2.135532	0.183508	0.346244	0.024648	0.380012	0.106744	0.417152	0.448888	2.166632
samw_F_L_oly_4X_49	0.205148	0.357456	0.025332	0.40892	0.122532	0.456164	0.526092	2.345668	0.201916	0.357632	0.026848	0.406068	0.125908	0.457328	0.5233	2.381472
samw_F_L_oly_4X_50	0.210724	0.372696	0.028272	0.418364	0.11954	0.465884	0.534544	2.407996	0.211692	0.376716	0.030652	0.421196	0.125592	0.468564	0.528764	2.445928
samw_F_L_oly_4X_52	0.188372	0.366728	0.022444	0.401752	0.119168	0.447684	0.49484	2.308256	0.191544	0.36778	0.024836	0.407808	0.119364	0.452332	0.4857	2.33978
samw_F_L_oly_4X_53	0.193948	0.338816	0.023884	0.388212	0.108624	0.433832	0.502336	2.258556	0.197016	0.352652	0.025392	0.392604	0.11416	0.438328	0.498524	2.29248
samw_F_L_oly_4X_55	0.18676	0.346916	0.025828	0.386864	0.108704	0.436032	0.48702	2.248336	0.187636	0.354736	0.026092	0.391492	0.114988	0.442908	0.480184	2.276024
samw_F_L_oly_4X_56	0.2028	0.3557	0.027964	0.406724	0.112248	0.451804	0.528868	2.344576	0.202608	0.363704	0.028168	0.409224	0.118096	0.456464	0.523012	2.384684
samw_F_L_oly_4X_57	0.2014	0.368832	0.025608	0.43056	0.118172	0.467376	0.524692	2.384384	0.1982	0.372088	0.02596	0.433512	0.122252	0.471204	0.521428	2.425884
samw_F_L_oly_4X_59	0.194328	0.346112	0.023992	0.406676	0.11542	0.436744	0.529004	2.318364	0.197728	0.355824	0.026084	0.398376	0.118032	0.43484	0.523844	2.355148
samw_F_L_oly_4X_60	0.174728	0.326312	0.02138	0.372256	0.101772	0.413504	0.452816	2.087948	0.175008	0.329108	0.022568	0.372008	0.101288	0.4109	0.447364	2.114756
samw_F_L_oly_4X_61	0.171552	0.329384	0.023172	0.370432	0.097176	0.395244	0.439256	2.050148	0.175104	0.333076	0.023904	0.368728	0.099668	0.395036	0.435344	2.084728
samw_F_L_oly_4X_62	0.192036	0.342552	0.024824	0.389028	0.109824	0.420624	0.493172	2.211156	0.192564	0.346692	0.026128	0.390764	0.110844	0.421004	0.485688	2.240684
samw_F_L_oly_4X_64	0.217704	0.371996	0.03066	0.429384	0.122488	0.469984	0.549896	2.453496	0.217128	0.375176	0.032796	0.42602	0.123204	0.472632	0.542912	2.482032
samw_F_L_oly_4X_67	0.196772	0.3483	0.024096	0.399912	0.113616	0.435916	0.512268	2.291424	0.200388	0.34796	0.023628	0.399252	0.117756	0.440188	0.508452	2.307484
samw_F_L_oly_4X_68	0.203148	0.360724	0.022716	0.405372	0.116156	0.451232	0.504848	2.313984	0.202072	0.361228	0.024344	0.40832	0.119888	0.452232	0.502008	2.348368
samw_F_L_oly_4X_69	0.205172	0.360976	0.024704	0.412112	0.12566	0.465372	0.5454	2.390968	0.208656	0.367016	0.025424	0.41218	0.123884	0.46438	0.539912	2.432308
samw_F_L_oly_4X_78	0.206932	0.356356	0.024724	0.404	0.113264	0.458632	0.515404	2.334096	0.20762	0.3545	0.028392	0.410128	0.119512	0.45794	0.508384	2.369148
samw_F_L_oly_4X_79	0.206768	0.3721	0.027824	0.41768	0.121764	0.465996	0.519904	2.397928	0.21454	0.379736	0.029524	0.413896	0.123632	0.467624	0.512492	2.433624
samw_F_L_oly_4X_80	0.210324	0.369112	0.026756	0.419496	0.125008	0.46626	0.546208	2.40098	0.20746	0.370352	0.02862	0.417644	0.125592	0.467328	0.534056	2.43176
samw_F_L_oly_4X_81	0.152652	0.289508	0.020092	0.33558	0.089572	0.36888	0.38952	1.856576	0.148036	0.297116	0.020108	0.33086	0.086756	0.369128	0.379788	1.875492
